# Supplementary material for: Clinical, imaging, and neuropathological characterization of multiple system degeneration associated with a novel SERAC1 variant in a mixed-breed dog
Source: J Vet Intern Med. 2026 Jul 13;40(4):aalag141. doi: 10.1093/jvimsj/aalag141 (PMC13363255; doi:10.1093/jvimsj/aalag141)
Supplement: Supplementary_material_aalag141 [file supplementary_material_aalag141.zip]

Archive with 6 entries (6 files):
- Table_S2_Private_Variants.xlsx
- Table_S3_variant_classification.xlsx
- Video legends.docx
- Video S1.mp4
- Video S2.mp4
- Table_S1_public_genome_accessions.xlsx
