# Supplementary material for: Clinical, imaging, and neuropathological characterization of multiple system degeneration associated with a novel SERAC1 variant in a mixed-breed dog
Source: J Vet Intern Med. 2026 Jul 13;40(4):aalag141. doi: 10.1093/jvimsj/aalag141 (PMC13363255; doi:10.1093/jvimsj/aalag141)
Supplement: Supplementary_material_aalag141 [file supplementary_material_aalag141.zip › Table_S2_Private_Variants.xlsx]

## Sheet: Case, private variants
Table S2. Private variants in the sequenced dog with canine multiple system degeneration (CMSD). Private variants were obtained by filtering all variants that were present at least once in 1664 control genomes. Variants with a SnpEff predicted impact of moderate or high were considered protein-changing. This resulted in 31 heterozygous and 13 homozygous private protein-changing variants for the a…
#CHROM	POS	REF	ALT	FILTER	Genotype Case	EFFECT	IMPACT	GENE	GENEID	FEATURE	FEATUREID	BIOTYPE	RANK	HGVS_C	HGVS_P	CDNA_POS	CDNA_LEN	CDS_POS	CDS_LEN	AA_POS	AA_LEN	DISTANCE
chr1	3356137	C	T	PASS	1/1	intron_variant	MODIFIER	ZNF516	ZNF516	transcript	XM_038525748.1	protein_coding	5	c.3322+3810C>T		-1	-1	-1	-1	-1	-1	0
chr1	3356137	C	T	PASS	1/1	intron_variant	MODIFIER	ZNF516	ZNF516	transcript	XM_038525749.1	protein_coding	5	c.3322+3810C>T		-1	-1	-1	-1	-1	-1	0
chr1	3356137	C	T	PASS	1/1	intron_variant	MODIFIER	ZNF516	ZNF516	transcript	XM_038525754.1	protein_coding	4	c.3322+3810C>T		-1	-1	-1	-1	-1	-1	0
chr1	3356137	C	T	PASS	1/1	intron_variant	MODIFIER	ZNF516	ZNF516	transcript	XM_038525755.1	protein_coding	4	c.3322+3810C>T		-1	-1	-1	-1	-1	-1	0
chr1	3356137	C	T	PASS	1/1	intron_variant	MODIFIER	ZNF516	ZNF516	transcript	XM_038525751.1	protein_coding	5	c.3322+3810C>T		-1	-1	-1	-1	-1	-1	0
chr1	3356137	C	T	PASS	1/1	intron_variant	MODIFIER	ZNF516	ZNF516	transcript	XM_038525756.1	protein_coding	4	c.3322+3810C>T		-1	-1	-1	-1	-1	-1	0
chr1	3356137	C	T	PASS	1/1	intron_variant	MODIFIER	ZNF516	ZNF516	transcript	XM_038525750.1	protein_coding	5	c.3322+3810C>T		-1	-1	-1	-1	-1	-1	0
chr1	3356137	C	T	PASS	1/1	intron_variant	MODIFIER	ZNF516	ZNF516	transcript	XM_038525752.1	protein_coding	4	c.3322+3810C>T		-1	-1	-1	-1	-1	-1	0
chr1	3356137	C	T	PASS	1/1	intron_variant	MODIFIER	ZNF516	ZNF516	transcript	XM_038525753.1	protein_coding	6	c.3322+3810C>T		-1	-1	-1	-1	-1	-1	0
chr1	3356137	C	T	PASS	1/1	intron_variant	MODIFIER	ZNF516	ZNF516	transcript	XM_038525761.1	protein_coding	4	c.3218-3880C>T		-1	-1	-1	-1	-1	-1	0
chr1	3356137	C	T	PASS	1/1	intron_variant	MODIFIER	ZNF516	ZNF516	transcript	XM_038525760.1	protein_coding	4	c.3217+9232C>T		-1	-1	-1	-1	-1	-1	0
chr1	3356137	C	T	PASS	1/1	intron_variant	MODIFIER	ZNF516	ZNF516	transcript	XM_038525759.1	protein_coding	4	c.3217+9232C>T		-1	-1	-1	-1	-1	-1	0
chr1	3356137	C	T	PASS	1/1	intron_variant	MODIFIER	ZNF516	ZNF516	transcript	XM_038525758.1	protein_coding	4	c.3322+3810C>T		-1	-1	-1	-1	-1	-1	0
chr1	3356137	C	T	PASS	1/1	intron_variant	MODIFIER	ZNF516	ZNF516	transcript	XM_038525757.1	protein_coding	4	c.3322+3810C>T		-1	-1	-1	-1	-1	-1	0
chr1	3966783	G	T	PASS	0/1	intergenic_region	MODIFIER	LOC102157008-LOC111092546	LOC102157008-LOC111092546	intergenic_region	LOC102157008-LOC111092546		-1	n.3966783G>T		-1	-1	-1	-1	-1	-1	0
chr1	4087915	G	A	PASS	1/1	upstream_gene_variant	MODIFIER	LOC119870615	LOC119870615	transcript	XR_005353309.1	pseudogene	-1	n.-1196G>A		-1	-1	-1	-1	-1	-1	1196
chr1	4087915	G	A	PASS	1/1	downstream_gene_variant	MODIFIER	LOC111092546	LOC111092546	transcript	XR_005353308.1	pseudogene	-1	n.*485G>A		-1	-1	-1	-1	-1	-1	485
chr1	4087915	G	A	PASS	1/1	intergenic_region	MODIFIER	LOC111092546-LOC119870615	LOC111092546-LOC119870615	intergenic_region	LOC111092546-LOC119870615		-1	n.4087915G>A		-1	-1	-1	-1	-1	-1	0
chr1	4131660	G	A	PASS	1/1	intergenic_region	MODIFIER	LOC119870615-LOC119870696_2	LOC119870615-LOC119870696_2	intergenic_region	LOC119870615-LOC119870696_2		-1	n.4131660G>A		-1	-1	-1	-1	-1	-1	0
chr1	4392480	C	CG	PASS	1/1	downstream_gene_variant	MODIFIER	ZNF407	ZNF407	transcript	XM_038525764.1	protein_coding	-1	c.*3737_*3738insC		-1	-1	-1	-1	-1	-1	2554
chr1	4392480	C	CG	PASS	1/1	intergenic_region	MODIFIER	ZADH2-ZNF407	ZADH2-ZNF407	intergenic_region	ZADH2-ZNF407		-1	n.4392480_4392481insG		-1	-1	-1	-1	-1	-1	0
chr1	5205249	G	A	PASS	1/1	downstream_gene_variant	MODIFIER	FBXO15	FBXO15	transcript	XM_038525786.1	protein_coding	-1	c.*1520G>A		-1	-1	-1	-1	-1	-1	1417
chr1	5205249	G	A	PASS	1/1	downstream_gene_variant	MODIFIER	FBXO15	FBXO15	transcript	XR_005353316.1	pseudogene	-1	n.*1756G>A		-1	-1	-1	-1	-1	-1	1756
chr1	5205249	G	A	PASS	1/1	downstream_gene_variant	MODIFIER	FBXO15	FBXO15	transcript	XM_038525790.1	protein_coding	-1	c.*1689G>A		-1	-1	-1	-1	-1	-1	1542
chr1	5205249	G	A	PASS	1/1	downstream_gene_variant	MODIFIER	FBXO15	FBXO15	transcript	XM_038525788.1	protein_coding	-1	c.*1520G>A		-1	-1	-1	-1	-1	-1	1417
chr1	5205249	G	A	PASS	1/1	downstream_gene_variant	MODIFIER	FBXO15	FBXO15	transcript	XM_038525789.1	protein_coding	-1	c.*1520G>A		-1	-1	-1	-1	-1	-1	1417
chr1	5205249	G	A	PASS	1/1	downstream_gene_variant	MODIFIER	FBXO15	FBXO15	transcript	XM_038525787.1	protein_coding	-1	c.*1520G>A		-1	-1	-1	-1	-1	-1	1417
chr1	5205249	G	A	PASS	1/1	intergenic_region	MODIFIER	FBXO15-LOC111092948	FBXO15-LOC111092948	intergenic_region	FBXO15-LOC111092948		-1	n.5205249G>A		-1	-1	-1	-1	-1	-1	0
chr1	5367557	C	T	PASS	1/1	intron_variant	MODIFIER	LOC119875952_1	LOC119875952_1	transcript	XR_005353321.1	pseudogene	2	n.199+10881C>T		-1	-1	-1	-1	-1	-1	0
chr1	5367557	C	T	PASS	1/1	intron_variant	MODIFIER	LOC119875952_1	LOC119875952_1	transcript	XR_005353318.1	pseudogene	2	n.199+10881C>T		-1	-1	-1	-1	-1	-1	0
chr1	5367557	C	T	PASS	1/1	intron_variant	MODIFIER	LOC119875952_1	LOC119875952_1	transcript	XR_005353319.1	pseudogene	2	n.199+10881C>T		-1	-1	-1	-1	-1	-1	0
chr1	5367557	C	T	PASS	1/1	intron_variant	MODIFIER	LOC119875952_1	LOC119875952_1	transcript	XR_005353320.1	pseudogene	2	n.199+10881C>T		-1	-1	-1	-1	-1	-1	0
chr1	5627769	T	TAA	PASS	1/1	upstream_gene_variant	MODIFIER	LOC111090572	LOC111090572	transcript	XR_005353000.1	pseudogene	-1	n.-3683_-3682insTT		-1	-1	-1	-1	-1	-1	3683
chr1	5627769	T	TAA	PASS	1/1	intergenic_region	MODIFIER	LOC111090572-TRNAA-UGC_29	LOC111090572-TRNAA-UGC_29	intergenic_region	LOC111090572-TRNAA-UGC_29		-1	n.5627769_5627770insAA		-1	-1	-1	-1	-1	-1	0
chr1	5817599	C	G	PASS	1/1	intergenic_region	MODIFIER	LOC100685303-NETO1	LOC100685303-NETO1	intergenic_region	LOC100685303-NETO1		-1	n.5817599C>G		-1	-1	-1	-1	-1	-1	0
chr1	6284951	A	T	PASS	1/1	intron_variant	MODIFIER	LOC111093124	LOC111093124	transcript	XR_005353326.1	pseudogene	6	n.638-5012T>A		-1	-1	-1	-1	-1	-1	0
chr1	6284951	A	T	PASS	1/1	intron_variant	MODIFIER	LOC111093124	LOC111093124	transcript	XR_005353327.1	pseudogene	6	n.635-5012T>A		-1	-1	-1	-1	-1	-1	0
chr1	6284951	A	T	PASS	1/1	intron_variant	MODIFIER	LOC111093124	LOC111093124	transcript	XR_005353328.1	pseudogene	5	n.596-5012T>A		-1	-1	-1	-1	-1	-1	0
chr1	6284951	A	T	PASS	1/1	intron_variant	MODIFIER	LOC111093124	LOC111093124	transcript	XR_005353329.1	pseudogene	5	n.593-5012T>A		-1	-1	-1	-1	-1	-1	0
chr1	6284951	A	T	PASS	1/1	intron_variant	MODIFIER	LOC111093124	LOC111093124	transcript	XR_005353330.1	pseudogene	4	n.494-5012T>A		-1	-1	-1	-1	-1	-1	0
chr1	7454238	T	C	PASS	0/1	intergenic_region	MODIFIER	LOC100685067-LOC111090580	LOC100685067-LOC111090580	intergenic_region	LOC100685067-LOC111090580		-1	n.7454238T>C		-1	-1	-1	-1	-1	-1	0
chr1	7454259	A	G	PASS	0/1	intergenic_region	MODIFIER	LOC100685067-LOC111090580	LOC100685067-LOC111090580	intergenic_region	LOC100685067-LOC111090580		-1	n.7454259A>G		-1	-1	-1	-1	-1	-1	0
chr1	8145820	GGC	G	PASS	1/1	intergenic_region	MODIFIER	SOCS6-LOC100683962	SOCS6-LOC100683962	intergenic_region	SOCS6-LOC100683962		-1	n.8145821_8145822delGC		-1	-1	-1	-1	-1	-1	0
chr1	8178714	C	T	PASS	1/1	intergenic_region	MODIFIER	SOCS6-LOC100683962	SOCS6-LOC100683962	intergenic_region	SOCS6-LOC100683962		-1	n.8178714C>T		-1	-1	-1	-1	-1	-1	0
chr1	8180209	T	A	PASS	1/1	intergenic_region	MODIFIER	SOCS6-LOC100683962	SOCS6-LOC100683962	intergenic_region	SOCS6-LOC100683962		-1	n.8180209T>A		-1	-1	-1	-1	-1	-1	0
chr1	8235570	T	C	PASS	1/1	intron_variant	MODIFIER	RTTN	RTTN	transcript	XM_038525811.1	protein_coding	13	c.1695+770T>C		-1	-1	-1	-1	-1	-1	0
chr1	8285456	T	C	PASS	1/1	intron_variant	MODIFIER	RTTN	RTTN	transcript	XM_038525811.1	protein_coding	33	c.4380+4794T>C		-1	-1	-1	-1	-1	-1	0
chr1	8333532	T	C	PASS	1/1	intron_variant	MODIFIER	RTTN	RTTN	transcript	XM_038525811.1	protein_coding	45	c.5963-207T>C		-1	-1	-1	-1	-1	-1	0
chr1	8369090	A	G	PASS	1/1	upstream_gene_variant	MODIFIER	CD226	CD226	transcript	XM_038525812.1	protein_coding	-1	c.-3646A>G		-1	-1	-1	-1	-1	-1	3055
chr1	8369090	A	G	PASS	1/1	upstream_gene_variant	MODIFIER	CD226	CD226	transcript	XM_038525814.1	protein_coding	-1	c.-3646A>G		-1	-1	-1	-1	-1	-1	3055
chr1	8369090	A	G	PASS	1/1	upstream_gene_variant	MODIFIER	CD226	CD226	transcript	XM_038525816.1	protein_coding	-1	c.-3900A>G		-1	-1	-1	-1	-1	-1	3055
chr1	8369090	A	G	PASS	1/1	intergenic_region	MODIFIER	RTTN-CD226	RTTN-CD226	intergenic_region	RTTN-CD226		-1	n.8369090A>G		-1	-1	-1	-1	-1	-1	0
chr1	8473826	T	A	PASS	1/1	3_prime_UTR_variant	MODIFIER	DOK6	DOK6	transcript	XM_038525819.1	protein_coding	8	c.*1853A>T		-1	-1	-1	-1	-1	-1	1853
chr1	8473826	T	A	PASS	1/1	intron_variant	MODIFIER	LOC119870700	LOC119870700	transcript	XR_005353348.1	pseudogene	1	n.172-1778T>A		-1	-1	-1	-1	-1	-1	0
chr1	8526760	T	A	PASS	1/1	intron_variant	MODIFIER	DOK6	DOK6	transcript	XM_038525818.1	protein_coding	7	c.856+16776A>T		-1	-1	-1	-1	-1	-1	0
chr1	8526760	T	A	PASS	1/1	intron_variant	MODIFIER	DOK6	DOK6	transcript	XM_038525819.1	protein_coding	7	c.856+16776A>T		-1	-1	-1	-1	-1	-1	0
chr1	8545696	T	C	PASS	1/1	intron_variant	MODIFIER	DOK6	DOK6	transcript	XM_038525818.1	protein_coding	6	c.739-2043A>G		-1	-1	-1	-1	-1	-1	0
chr1	8545696	T	C	PASS	1/1	intron_variant	MODIFIER	LOC119870703	LOC119870703	transcript	XR_005353351.1	pseudogene	2	n.274+938T>C		-1	-1	-1	-1	-1	-1	0
chr1	8545696	T	C	PASS	1/1	intron_variant	MODIFIER	DOK6	DOK6	transcript	XM_038525819.1	protein_coding	6	c.739-2043A>G		-1	-1	-1	-1	-1	-1	0
chr1	8557847	T	G	PASS	1/1	intron_variant	MODIFIER	DOK6	DOK6	transcript	XM_038525818.1	protein_coding	5	c.600-1035A>C		-1	-1	-1	-1	-1	-1	0
chr1	8557847	T	G	PASS	1/1	intron_variant	MODIFIER	LOC119870703	LOC119870703	transcript	XR_005353351.1	pseudogene	2	n.275-4095T>G		-1	-1	-1	-1	-1	-1	0
chr1	8557847	T	G	PASS	1/1	intron_variant	MODIFIER	DOK6	DOK6	transcript	XM_038525819.1	protein_coding	5	c.600-1035A>C		-1	-1	-1	-1	-1	-1	0
chr1	8557894	G	T	PASS	1/1	intron_variant	MODIFIER	DOK6	DOK6	transcript	XM_038525818.1	protein_coding	5	c.600-1082C>A		-1	-1	-1	-1	-1	-1	0
chr1	8557894	G	T	PASS	1/1	intron_variant	MODIFIER	LOC119870703	LOC119870703	transcript	XR_005353351.1	pseudogene	2	n.275-4048G>T		-1	-1	-1	-1	-1	-1	0
chr1	8557894	G	T	PASS	1/1	intron_variant	MODIFIER	DOK6	DOK6	transcript	XM_038525819.1	protein_coding	5	c.600-1082C>A		-1	-1	-1	-1	-1	-1	0
chr1	8602520	T	G	PASS	1/1	intron_variant	MODIFIER	DOK6	DOK6	transcript	XM_038525818.1	protein_coding	5	c.599+9850A>C		-1	-1	-1	-1	-1	-1	0
chr1	8602520	T	G	PASS	1/1	intron_variant	MODIFIER	DOK6	DOK6	transcript	XM_038525819.1	protein_coding	5	c.599+9850A>C		-1	-1	-1	-1	-1	-1	0
chr1	8688827	G	A	PASS	1/1	intron_variant	MODIFIER	DOK6	DOK6	transcript	XM_038525818.1	protein_coding	3	c.289+12872C>T		-1	-1	-1	-1	-1	-1	0
chr1	8688827	G	A	PASS	1/1	intron_variant	MODIFIER	LOC119870702	LOC119870702	transcript	XR_005353350.1	pseudogene	2	n.516+8556G>A		-1	-1	-1	-1	-1	-1	0
chr1	8688827	G	A	PASS	1/1	intron_variant	MODIFIER	DOK6	DOK6	transcript	XM_038525819.1	protein_coding	3	c.289+12872C>T		-1	-1	-1	-1	-1	-1	0
chr1	8726756	A	G	PASS	1/1	intron_variant	MODIFIER	DOK6	DOK6	transcript	XM_038525818.1	protein_coding	2	c.174+1947T>C		-1	-1	-1	-1	-1	-1	0
chr1	8726756	A	G	PASS	1/1	intron_variant	MODIFIER	LOC119870702	LOC119870702	transcript	XR_005353350.1	pseudogene	2	n.517-16823A>G		-1	-1	-1	-1	-1	-1	0
chr1	8726756	A	G	PASS	1/1	intron_variant	MODIFIER	DOK6	DOK6	transcript	XM_038525819.1	protein_coding	2	c.174+1947T>C		-1	-1	-1	-1	-1	-1	0
chr1	8855119	G	T	PASS	1/1	intergenic_region	MODIFIER	DOK6-CCDC102B	DOK6-CCDC102B	intergenic_region	DOK6-CCDC102B		-1	n.8855119G>T		-1	-1	-1	-1	-1	-1	0
chr1	8860818	TA	T	PASS	1/1	intergenic_region	MODIFIER	DOK6-CCDC102B	DOK6-CCDC102B	intergenic_region	DOK6-CCDC102B		-1	n.8860819delA		-1	-1	-1	-1	-1	-1	0
chr1	8879464	C	T	PASS	1/1	intergenic_region	MODIFIER	DOK6-CCDC102B	DOK6-CCDC102B	intergenic_region	DOK6-CCDC102B		-1	n.8879464C>T		-1	-1	-1	-1	-1	-1	0
chr1	8960826	C	A	PASS	1/1	intergenic_region	MODIFIER	DOK6-CCDC102B	DOK6-CCDC102B	intergenic_region	DOK6-CCDC102B		-1	n.8960826C>A		-1	-1	-1	-1	-1	-1	0
chr1	8993396	A	T	PASS	1/1	intergenic_region	MODIFIER	DOK6-CCDC102B	DOK6-CCDC102B	intergenic_region	DOK6-CCDC102B		-1	n.8993396A>T		-1	-1	-1	-1	-1	-1	0
chr1	9064252	T	C	PASS	1/1	intergenic_region	MODIFIER	DOK6-CCDC102B	DOK6-CCDC102B	intergenic_region	DOK6-CCDC102B		-1	n.9064252T>C		-1	-1	-1	-1	-1	-1	0
chr1	9358258	T	A	PASS	1/1	upstream_gene_variant	MODIFIER	CCDC102B	CCDC102B	transcript	XM_038525825.1	protein_coding	-1	c.-4962A>T		-1	-1	-1	-1	-1	-1	4707
chr1	9358258	T	A	PASS	1/1	upstream_gene_variant	MODIFIER	CCDC102B	CCDC102B	transcript	XM_038525826.1	protein_coding	-1	c.-4899A>T		-1	-1	-1	-1	-1	-1	4707
chr1	9358258	T	A	PASS	1/1	upstream_gene_variant	MODIFIER	CCDC102B	CCDC102B	transcript	XM_038525822.1	protein_coding	-1	c.-4773A>T		-1	-1	-1	-1	-1	-1	4702
chr1	9358258	T	A	PASS	1/1	intron_variant	MODIFIER	CCDC102B	CCDC102B	transcript	XM_038525820.1	protein_coding	1	c.68+7706A>T		-1	-1	-1	-1	-1	-1	0
chr1	9358258	T	A	PASS	1/1	intron_variant	MODIFIER	CCDC102B	CCDC102B	transcript	XM_038525821.1	protein_coding	1	c.68+7706A>T		-1	-1	-1	-1	-1	-1	0
chr1	9358258	T	A	PASS	1/1	intron_variant	MODIFIER	CCDC102B	CCDC102B	transcript	XM_038525824.1	protein_coding	1	c.-17+11249A>T		-1	-1	-1	-1	-1	-1	0
chr1	9382993	A	AATATAGATTACTCCAAAC	PASS	0/1	intergenic_region	MODIFIER	CCDC102B-TMX3	CCDC102B-TMX3	intergenic_region	CCDC102B-TMX3		-1	n.9382993_9382994insATATAGATTACTCCAAAC		-1	-1	-1	-1	-1	-1	0
chr1	9382997	T	TTGACTAACTCATATTCATTTGGAACTACAAAACAAAGTCTTAATATCAACATAATCTATGA	ReadPosRankSum-2	0/1	intergenic_region	MODIFIER	CCDC102B-TMX3	CCDC102B-TMX3	intergenic_region	CCDC102B-TMX3		-1	n.9382997_9382998insTGACTAACTCATATTCATTTGGAACTACAAAACAAAGTCTTAATATCAACATAATCTATGA		-1	-1	-1	-1	-1	-1	0
chr1	9410422	CTTCT	C	PASS	1/1	intergenic_region	MODIFIER	CCDC102B-TMX3	CCDC102B-TMX3	intergenic_region	CCDC102B-TMX3		-1	n.9410423_9410426delTTCT		-1	-1	-1	-1	-1	-1	0
chr1	9478957	C	T	PASS	1/1	intergenic_region	MODIFIER	TMX3-LOC111090592	TMX3-LOC111090592	intergenic_region	TMX3-LOC111090592		-1	n.9478957C>T		-1	-1	-1	-1	-1	-1	0
chr1	9749244	T	G	PASS	1/1	intergenic_region	MODIFIER	TMX3-LOC111090592	TMX3-LOC111090592	intergenic_region	TMX3-LOC111090592		-1	n.9749244T>G		-1	-1	-1	-1	-1	-1	0
chr1	10075905	G	A	PASS	1/1	downstream_gene_variant	MODIFIER	LOC483943	LOC483943	transcript	XM_038529558.1	protein_coding	-1	c.*1413G>A		-1	-1	-1	-1	-1	-1	1413
chr1	10075905	G	A	PASS	1/1	intergenic_region	MODIFIER	LOC483943-DSEL	LOC483943-DSEL	intergenic_region	LOC483943-DSEL		-1	n.10075905G>A		-1	-1	-1	-1	-1	-1	0
chr1	11516505	T	C	PASS	1/1	intergenic_region	MODIFIER	LOC119869888-LOC111090601	LOC119869888-LOC111090601	intergenic_region	LOC119869888-LOC111090601		-1	n.11516505T>C		-1	-1	-1	-1	-1	-1	0
chr1	11586602	G	C	PASS	1/1	upstream_gene_variant	MODIFIER	LOC111090601	LOC111090601	transcript	XR_005353017.1	pseudogene	-1	n.-3398C>G		-1	-1	-1	-1	-1	-1	3398
chr1	11586602	G	C	PASS	1/1	upstream_gene_variant	MODIFIER	LOC111090601	LOC111090601	transcript	XR_005353018.1	pseudogene	-1	n.-3398C>G		-1	-1	-1	-1	-1	-1	3398
chr1	11586602	G	C	PASS	1/1	intergenic_region	MODIFIER	LOC111090601-LOC100684751	LOC111090601-LOC100684751	intergenic_region	LOC111090601-LOC100684751		-1	n.11586602G>C		-1	-1	-1	-1	-1	-1	0
chr1	11733598	C	T	PASS	1/1	intergenic_region	MODIFIER	LOC100684751-CDH7	LOC100684751-CDH7	intergenic_region	LOC100684751-CDH7		-1	n.11733598C>T		-1	-1	-1	-1	-1	-1	0
chr1	11769131	G	A	PASS	1/1	3_prime_UTR_variant	MODIFIER	CDH7	CDH7	transcript	XM_038525834.1	protein_coding	12	c.*6891C>T		-1	-1	-1	-1	-1	-1	6891
chr1	11769131	G	A	PASS	1/1	3_prime_UTR_variant	MODIFIER	CDH7	CDH7	transcript	XM_038525836.1	protein_coding	5	c.*6891C>T		-1	-1	-1	-1	-1	-1	6891
chr1	11769131	G	A	PASS	1/1	3_prime_UTR_variant	MODIFIER	CDH7	CDH7	transcript	XM_038525835.1	protein_coding	12	c.*6891C>T		-1	-1	-1	-1	-1	-1	6891
chr1	12321230	T	A	PASS	1/1	intergenic_region	MODIFIER	CDH7-LOC119870704	CDH7-LOC119870704	intergenic_region	CDH7-LOC119870704		-1	n.12321230T>A		-1	-1	-1	-1	-1	-1	0
chr1	12321233	T	C	PASS	1/1	intergenic_region	MODIFIER	CDH7-LOC119870704	CDH7-LOC119870704	intergenic_region	CDH7-LOC119870704		-1	n.12321233T>C		-1	-1	-1	-1	-1	-1	0
chr1	12321234	G	T	PASS	1/1	intergenic_region	MODIFIER	CDH7-LOC119870704	CDH7-LOC119870704	intergenic_region	CDH7-LOC119870704		-1	n.12321234G>T		-1	-1	-1	-1	-1	-1	0
chr1	12330768	C	T	PASS	1/1	intergenic_region	MODIFIER	CDH7-LOC119870704	CDH7-LOC119870704	intergenic_region	CDH7-LOC119870704		-1	n.12330768C>T		-1	-1	-1	-1	-1	-1	0
chr1	12351152	G	A	PASS	1/1	intergenic_region	MODIFIER	CDH7-LOC119870704	CDH7-LOC119870704	intergenic_region	CDH7-LOC119870704		-1	n.12351152G>A		-1	-1	-1	-1	-1	-1	0
chr1	12351153	G	C	PASS	1/1	intergenic_region	MODIFIER	CDH7-LOC119870704	CDH7-LOC119870704	intergenic_region	CDH7-LOC119870704		-1	n.12351153G>C		-1	-1	-1	-1	-1	-1	0
chr1	12932026	T	G	PASS	0/1	intergenic_region	MODIFIER	LOC111093764-LOC607190	LOC111093764-LOC607190	intergenic_region	LOC111093764-LOC607190		-1	n.12932026T>G		-1	-1	-1	-1	-1	-1	0
chr1	13475183	C	A	PASS	1/1	upstream_gene_variant	MODIFIER	SERPINB11	SERPINB11	transcript	XR_005353389.1	pseudogene	-1	n.-4809G>T		-1	-1	-1	-1	-1	-1	4809
chr1	13475183	C	A	PASS	1/1	intron_variant	MODIFIER	SERPINB11	SERPINB11	transcript	XR_005353377.1	pseudogene	12	n.2237-3353G>T		-1	-1	-1	-1	-1	-1	0
chr1	13475183	C	A	PASS	1/1	intron_variant	MODIFIER	SERPINB11	SERPINB11	transcript	XR_005353380.1	pseudogene	12	n.2237-3350G>T		-1	-1	-1	-1	-1	-1	0
chr1	13475183	C	A	PASS	1/1	intron_variant	MODIFIER	SERPINB11	SERPINB11	transcript	XR_005353381.1	pseudogene	9	n.1651-3350G>T		-1	-1	-1	-1	-1	-1	0
chr1	13475183	C	A	PASS	1/1	intron_variant	MODIFIER	SERPINB11	SERPINB11	transcript	XR_005353372.1	pseudogene	12	n.2237-3350G>T		-1	-1	-1	-1	-1	-1	0
chr1	13475183	C	A	PASS	1/1	intron_variant	MODIFIER	SERPINB11	SERPINB11	transcript	XR_005353373.1	pseudogene	12	n.2237-3353G>T		-1	-1	-1	-1	-1	-1	0
chr1	13475183	C	A	PASS	1/1	intron_variant	MODIFIER	SERPINB11	SERPINB11	transcript	XR_005353374.1	pseudogene	13	n.2538-3350G>T		-1	-1	-1	-1	-1	-1	0
chr1	13475183	C	A	PASS	1/1	intron_variant	MODIFIER	SERPINB11	SERPINB11	transcript	XR_005353375.1	pseudogene	13	n.2296-3350G>T		-1	-1	-1	-1	-1	-1	0
chr1	13475183	C	A	PASS	1/1	intron_variant	MODIFIER	SERPINB11	SERPINB11	transcript	XR_005353376.1	pseudogene	13	n.2527-3350G>T		-1	-1	-1	-1	-1	-1	0
chr1	13475183	C	A	PASS	1/1	intron_variant	MODIFIER	SERPINB11	SERPINB11	transcript	XR_005353382.1	pseudogene	11	n.2123-3350G>T		-1	-1	-1	-1	-1	-1	0
chr1	13475183	C	A	PASS	1/1	intron_variant	MODIFIER	SERPINB11	SERPINB11	transcript	XR_005353383.1	pseudogene	12	n.2360-3350G>T		-1	-1	-1	-1	-1	-1	0
chr1	13475183	C	A	PASS	1/1	intron_variant	MODIFIER	SERPINB11	SERPINB11	transcript	XR_005353384.1	pseudogene	13	n.2427-3350G>T		-1	-1	-1	-1	-1	-1	0
chr1	13475183	C	A	PASS	1/1	intron_variant	MODIFIER	SERPINB11	SERPINB11	transcript	XR_005353385.1	pseudogene	12	n.2190-3350G>T		-1	-1	-1	-1	-1	-1	0
chr1	13475183	C	A	PASS	1/1	intron_variant	MODIFIER	SERPINB11	SERPINB11	transcript	XR_005353386.1	pseudogene	10	n.2052-3350G>T		-1	-1	-1	-1	-1	-1	0
chr1	13475183	C	A	PASS	1/1	intron_variant	MODIFIER	SERPINB11	SERPINB11	transcript	XR_005353388.1	pseudogene	7	n.1398-3350G>T		-1	-1	-1	-1	-1	-1	0
chr1	13475183	C	A	PASS	1/1	intron_variant	MODIFIER	SERPINB11	SERPINB11	transcript	XR_005353387.1	pseudogene	10	n.1938-3350G>T		-1	-1	-1	-1	-1	-1	0
chr1	13475183	C	A	PASS	1/1	intron_variant	MODIFIER	SERPINB11	SERPINB11	transcript	XR_005353378.1	pseudogene	11	n.2083-3350G>T		-1	-1	-1	-1	-1	-1	0
chr1	13475183	C	A	PASS	1/1	intron_variant	MODIFIER	SERPINB11	SERPINB11	transcript	XR_005353379.1	pseudogene	11	n.2083-3353G>T		-1	-1	-1	-1	-1	-1	0
chr1	14820065	T	A	PASS	1/1	intron_variant	MODIFIER	PIGN	PIGN	transcript	XM_038525873.1	protein_coding	17	c.1575-114T>A		-1	-1	-1	-1	-1	-1	0
chr1	14820065	T	A	PASS	1/1	intron_variant	MODIFIER	PIGN	PIGN	transcript	XM_038525874.1	protein_coding	18	c.1575-114T>A		-1	-1	-1	-1	-1	-1	0
chr1	14820065	T	A	PASS	1/1	intron_variant	MODIFIER	PIGN	PIGN	transcript	XM_038525875.1	protein_coding	16	c.1575-114T>A		-1	-1	-1	-1	-1	-1	0
chr1	14820065	T	A	PASS	1/1	intron_variant	MODIFIER	PIGN	PIGN	transcript	XM_038525876.1	protein_coding	17	c.1575-114T>A		-1	-1	-1	-1	-1	-1	0
chr1	17123056	C	T	PASS	1/1	intron_variant	MODIFIER	SEC11C	SEC11C	transcript	NM_001003312.2	protein_coding	2	c.197+1093G>A		-1	-1	-1	-1	-1	-1	0
chr1	17226324	C	T	PASS	1/1	intron_variant	MODIFIER	LOC610160	LOC610160	transcript	XM_038525884.1	protein_coding	2	c.297+191G>A		-1	-1	-1	-1	-1	-1	0
chr1	17226324	C	T	PASS	1/1	intron_variant	MODIFIER	LOC610160	LOC610160	transcript	XM_038525885.1	protein_coding	2	c.297+191G>A		-1	-1	-1	-1	-1	-1	0
chr1	19417290	C	T	PASS	1/1	intergenic_region	MODIFIER	LOC111095155-LOC111090613	LOC111095155-LOC111090613	intergenic_region	LOC111095155-LOC111090613		-1	n.19417290C>T		-1	-1	-1	-1	-1	-1	0
chr1	21488026	G	A	PASS	1/1	intergenic_region	MODIFIER	MBD2-LOC106559491	MBD2-LOC106559491	intergenic_region	MBD2-LOC106559491		-1	n.21488026G>A		-1	-1	-1	-1	-1	-1	0
chr1	21553301	T	A	PASS	0/1	intergenic_region	MODIFIER	MBD2-LOC106559491	MBD2-LOC106559491	intergenic_region	MBD2-LOC106559491		-1	n.21553301T>A		-1	-1	-1	-1	-1	-1	0
chr1	21987715	CCTCT	C	PASS	1/1	intron_variant	MODIFIER	DCC	DCC	transcript	XM_038525970.1	protein_coding	22	c.3229+2606_3229+2609delAGAG		-1	-1	-1	-1	-1	-1	0
chr1	21987715	CCTCT	C	PASS	1/1	intron_variant	MODIFIER	DCC	DCC	transcript	XM_038525974.1	protein_coding	21	c.2773+2606_2773+2609delAGAG		-1	-1	-1	-1	-1	-1	0
chr1	21987715	CCTCT	C	PASS	1/1	intron_variant	MODIFIER	DCC	DCC	transcript	XM_038525973.1	protein_coding	21	c.2773+2606_2773+2609delAGAG		-1	-1	-1	-1	-1	-1	0
chr1	21987715	CCTCT	C	PASS	1/1	intron_variant	MODIFIER	DCC	DCC	transcript	XM_038525971.1	protein_coding	22	c.3226+2606_3226+2609delAGAG		-1	-1	-1	-1	-1	-1	0
chr1	21987715	CCTCT	C	PASS	1/1	intron_variant	MODIFIER	DCC	DCC	transcript	XM_038525972.1	protein_coding	22	c.3169+2606_3169+2609delAGAG		-1	-1	-1	-1	-1	-1	0
chr1	22324373	T	C	PASS	1/1	intron_variant	MODIFIER	DCC	DCC	transcript	XM_038525970.1	protein_coding	7	c.1261+3983A>G		-1	-1	-1	-1	-1	-1	0
chr1	22324373	T	C	PASS	1/1	intron_variant	MODIFIER	DCC	DCC	transcript	XM_038525974.1	protein_coding	6	c.805+3983A>G		-1	-1	-1	-1	-1	-1	0
chr1	22324373	T	C	PASS	1/1	intron_variant	MODIFIER	DCC	DCC	transcript	XM_038525973.1	protein_coding	6	c.805+3983A>G		-1	-1	-1	-1	-1	-1	0
chr1	22324373	T	C	PASS	1/1	intron_variant	MODIFIER	DCC	DCC	transcript	XM_038525971.1	protein_coding	7	c.1261+3983A>G		-1	-1	-1	-1	-1	-1	0
chr1	22324373	T	C	PASS	1/1	intron_variant	MODIFIER	DCC	DCC	transcript	XM_038525972.1	protein_coding	7	c.1261+3983A>G		-1	-1	-1	-1	-1	-1	0
chr1	23072767	G	A	PASS	1/1	intergenic_region	MODIFIER	DCC-LOC111090624	DCC-LOC111090624	intergenic_region	DCC-LOC111090624		-1	n.23072767G>A		-1	-1	-1	-1	-1	-1	0
chr1	23150173	C	A	PASS	1/1	intergenic_region	MODIFIER	LOC111090624-LOC100683470	LOC111090624-LOC100683470	intergenic_region	LOC111090624-LOC100683470		-1	n.23150173C>A		-1	-1	-1	-1	-1	-1	0
chr1	23929997	C	T	PASS	1/1	upstream_gene_variant	MODIFIER	LOC119875954	LOC119875954	transcript	XM_038525975.1	protein_coding	-1	c.-663C>T		-1	-1	-1	-1	-1	-1	629
chr1	23929997	C	T	PASS	1/1	upstream_gene_variant	MODIFIER	LOC119875954	LOC119875954	transcript	XM_038525979.1	protein_coding	-1	c.-1780C>T		-1	-1	-1	-1	-1	-1	1654
chr1	23929997	C	T	PASS	1/1	intron_variant	MODIFIER	LOC119875954	LOC119875954	transcript	XM_038525978.1	protein_coding	1	c.-107-16927C>T		-1	-1	-1	-1	-1	-1	0
chr1	23956828	C	T	PASS	1/1	intergenic_region	MODIFIER	LOC119875954-SMAD4	LOC119875954-SMAD4	intergenic_region	LOC119875954-SMAD4		-1	n.23956828C>T		-1	-1	-1	-1	-1	-1	0
chr1	24153207	G	A	PASS	1/1	intergenic_region	MODIFIER	ME2-MRO	ME2-MRO	intergenic_region	ME2-MRO		-1	n.24153207G>A		-1	-1	-1	-1	-1	-1	0
chr1	24349332	T	C	PASS	0/1	intron_variant	MODIFIER	LOC106559532	LOC106559532	transcript	XR_005353046.1	pseudogene	2	n.688+10994A>G		-1	-1	-1	-1	-1	-1	0
chr1	26590185	T	C	PASS	1/1	intron_variant	MODIFIER	EYA4	EYA4	transcript	XM_038526047.1	protein_coding	2	c.34-15015T>C		-1	-1	-1	-1	-1	-1	0
chr1	26590185	T	C	PASS	1/1	intron_variant	MODIFIER	LOC111095294	LOC111095294	transcript	XR_005353515.1	pseudogene	4	n.445-2426A>G		-1	-1	-1	-1	-1	-1	0
chr1	26590185	T	C	PASS	1/1	intron_variant	MODIFIER	EYA4	EYA4	transcript	XM_038526049.1	protein_coding	2	c.34-15015T>C		-1	-1	-1	-1	-1	-1	0
chr1	26590185	T	C	PASS	1/1	intron_variant	MODIFIER	EYA4	EYA4	transcript	XM_038526048.1	protein_coding	2	c.34-15015T>C		-1	-1	-1	-1	-1	-1	0
chr1	26590185	T	C	PASS	1/1	intron_variant	MODIFIER	EYA4	EYA4	transcript	XM_038526050.1	protein_coding	2	c.34-15015T>C		-1	-1	-1	-1	-1	-1	0
chr1	26590185	T	C	PASS	1/1	intron_variant	MODIFIER	EYA4	EYA4	transcript	XM_038526052.1	protein_coding	2	c.34-15015T>C		-1	-1	-1	-1	-1	-1	0
chr1	26590185	T	C	PASS	1/1	intron_variant	MODIFIER	EYA4	EYA4	transcript	XM_038526055.1	protein_coding	2	c.34-15015T>C		-1	-1	-1	-1	-1	-1	0
chr1	26590185	T	C	PASS	1/1	intron_variant	MODIFIER	EYA4	EYA4	transcript	XM_038526051.1	protein_coding	2	c.34-15015T>C		-1	-1	-1	-1	-1	-1	0
chr1	26590185	T	C	PASS	1/1	intron_variant	MODIFIER	EYA4	EYA4	transcript	XM_038526053.1	protein_coding	2	c.34-15015T>C		-1	-1	-1	-1	-1	-1	0
chr1	26590185	T	C	PASS	1/1	intron_variant	MODIFIER	EYA4	EYA4	transcript	XM_038526054.1	protein_coding	2	c.34-15015T>C		-1	-1	-1	-1	-1	-1	0
chr1	26590185	T	C	PASS	1/1	intron_variant	MODIFIER	LOC111095294	LOC111095294	transcript	XR_005353517.1	pseudogene	3	n.393-2426A>G		-1	-1	-1	-1	-1	-1	0
chr1	27611030	C	T	PASS	1/1	intron_variant	MODIFIER	LOC106558449	LOC106558449	transcript	XR_005353525.1	pseudogene	2	n.2233-2838G>A		-1	-1	-1	-1	-1	-1	0
chr1	27611030	C	T	PASS	1/1	intron_variant	MODIFIER	LOC106558449	LOC106558449	transcript	XR_005353522.1	pseudogene	1	n.457-2838G>A		-1	-1	-1	-1	-1	-1	0
chr1	27611030	C	T	PASS	1/1	intron_variant	MODIFIER	LOC106558449	LOC106558449	transcript	XR_005353520.1	pseudogene	1	n.458-2838G>A		-1	-1	-1	-1	-1	-1	0
chr1	27611030	C	T	PASS	1/1	intron_variant	MODIFIER	LOC106558449	LOC106558449	transcript	XR_005353523.1	pseudogene	1	n.460-2838G>A		-1	-1	-1	-1	-1	-1	0
chr1	27611030	C	T	PASS	1/1	intron_variant	MODIFIER	LOC106558449	LOC106558449	transcript	XR_005353524.1	pseudogene	1	n.460-2838G>A		-1	-1	-1	-1	-1	-1	0
chr1	27611030	C	T	PASS	1/1	intron_variant	MODIFIER	LOC106558449	LOC106558449	transcript	XR_005353521.1	pseudogene	1	n.457-2838G>A		-1	-1	-1	-1	-1	-1	0
chr1	27611030	C	T	PASS	1/1	intron_variant	MODIFIER	LOC106558449	LOC106558449	transcript	XR_005353519.1	pseudogene	1	n.371-2838G>A		-1	-1	-1	-1	-1	-1	0
chr1	27611030	C	T	PASS	1/1	intron_variant	MODIFIER	LOC106558449	LOC106558449	transcript	XR_005353518.1	pseudogene	1	n.445-2838G>A		-1	-1	-1	-1	-1	-1	0
chr1	27973492	C	T	PASS	1/1	intron_variant	MODIFIER	HBS1L	HBS1L	transcript	XM_038526067.1	protein_coding	5	c.543-2345G>A		-1	-1	-1	-1	-1	-1	0
chr1	27973492	C	T	PASS	1/1	intron_variant	MODIFIER	HBS1L	HBS1L	transcript	XM_038526070.1	protein_coding	2	c.48-2345G>A		-1	-1	-1	-1	-1	-1	0
chr1	27973492	C	T	PASS	1/1	intron_variant	MODIFIER	HBS1L	HBS1L	transcript	XM_038526069.1	protein_coding	3	c.219-2345G>A		-1	-1	-1	-1	-1	-1	0
chr1	27973492	C	T	PASS	1/1	intron_variant	MODIFIER	HBS1L	HBS1L	transcript	XM_038526068.1	protein_coding	5	c.531-2345G>A		-1	-1	-1	-1	-1	-1	0
chr1	30445727	A	G	PASS	1/1	intron_variant	MODIFIER	LOC119870652	LOC119870652	transcript	XR_005353058.1	pseudogene	1	n.127-2888A>G		-1	-1	-1	-1	-1	-1	0
chr1	30611398	A	G	PASS	1/1	upstream_gene_variant	MODIFIER	LOC119870653	LOC119870653	transcript	XR_005353060.1	pseudogene	-1	n.-2393A>G		-1	-1	-1	-1	-1	-1	2393
chr1	30611398	A	G	PASS	1/1	intergenic_region	MODIFIER	LOC111090653-LOC119870653	LOC111090653-LOC119870653	intergenic_region	LOC111090653-LOC119870653		-1	n.30611398A>G		-1	-1	-1	-1	-1	-1	0
chr1	32511083	T	TTTTTTTTTTTTTTCTCATTAAACTTTTGTTTTAATGGGTCTCAAAATTC	PASS	0/1	intergenic_region	MODIFIER	LOC111090654-LOC611622	LOC111090654-LOC611622	intergenic_region	LOC111090654-LOC611622		-1	n.32511083_32511084insTTTTTTTTTTTTTCTCATTAAACTTTTGTTTTAATGGGTCTCAAAATTC		-1	-1	-1	-1	-1	-1	0
chr1	37481037	GATTTTTTTTTTTT	G	PASS	0/1	intron_variant	MODIFIER	GRM1	GRM1	transcript	XM_038526271.1	protein_coding	2	c.715+30245_715+30257delATTTTTTTTTTTT		-1	-1	-1	-1	-1	-1	0
chr1	37481037	GATTTTTTTTTTTT	G	PASS	0/1	intron_variant	MODIFIER	GRM1	GRM1	transcript	XM_038526275.1	protein_coding	2	c.715+30245_715+30257delATTTTTTTTTTTT		-1	-1	-1	-1	-1	-1	0
chr1	37481037	GATTTTTTTTTTTT	G	PASS	0/1	intron_variant	MODIFIER	GRM1	GRM1	transcript	XM_038526273.1	protein_coding	2	c.715+30245_715+30257delATTTTTTTTTTTT		-1	-1	-1	-1	-1	-1	0
chr1	37481037	GATTTTTTTTTTTT	G	PASS	0/1	intron_variant	MODIFIER	GRM1	GRM1	transcript	XM_038526276.1	protein_coding	2	c.715+30245_715+30257delATTTTTTTTTTTT		-1	-1	-1	-1	-1	-1	0
chr1	37481037	GATTTTTTTTTTTT	G	PASS	0/1	intron_variant	MODIFIER	GRM1	GRM1	transcript	XM_038526272.1	protein_coding	2	c.715+30245_715+30257delATTTTTTTTTTTT		-1	-1	-1	-1	-1	-1	0
chr1	37520869	T	C	PASS	1/1	intron_variant	MODIFIER	GRM1	GRM1	transcript	XM_038526271.1	protein_coding	2	c.716-49765T>C		-1	-1	-1	-1	-1	-1	0
chr1	37520869	T	C	PASS	1/1	intron_variant	MODIFIER	LOC119875960	LOC119875960	transcript	XR_005353637.1	pseudogene	1	n.270+3723A>G		-1	-1	-1	-1	-1	-1	0
chr1	37520869	T	C	PASS	1/1	intron_variant	MODIFIER	GRM1	GRM1	transcript	XM_038526275.1	protein_coding	2	c.716-49765T>C		-1	-1	-1	-1	-1	-1	0
chr1	37520869	T	C	PASS	1/1	intron_variant	MODIFIER	GRM1	GRM1	transcript	XM_038526273.1	protein_coding	2	c.716-49765T>C		-1	-1	-1	-1	-1	-1	0
chr1	37520869	T	C	PASS	1/1	intron_variant	MODIFIER	GRM1	GRM1	transcript	XM_038526276.1	protein_coding	2	c.716-49765T>C		-1	-1	-1	-1	-1	-1	0
chr1	37520869	T	C	PASS	1/1	intron_variant	MODIFIER	GRM1	GRM1	transcript	XM_038526272.1	protein_coding	2	c.716-49765T>C		-1	-1	-1	-1	-1	-1	0
chr1	38355864	C	T	PASS	1/1	intron_variant	MODIFIER	LOC102154803	LOC102154803	transcript	XM_038526282.1	protein_coding	5	c.-465+12881G>A		-1	-1	-1	-1	-1	-1	0
chr1	38355864	C	T	PASS	1/1	intron_variant	MODIFIER	LOC102154803	LOC102154803	transcript	XR_005353658.1	pseudogene	5	n.746+12881G>A		-1	-1	-1	-1	-1	-1	0
chr1	38355864	C	T	PASS	1/1	intron_variant	MODIFIER	LOC102154803	LOC102154803	transcript	XR_005353649.1	pseudogene	5	n.746+12881G>A		-1	-1	-1	-1	-1	-1	0
chr1	38355864	C	T	PASS	1/1	intron_variant	MODIFIER	LOC102154803	LOC102154803	transcript	XR_005353647.1	pseudogene	5	n.746+12881G>A		-1	-1	-1	-1	-1	-1	0
chr1	38355864	C	T	PASS	1/1	intron_variant	MODIFIER	LOC102154803	LOC102154803	transcript	XR_005353653.1	pseudogene	5	n.746+12881G>A		-1	-1	-1	-1	-1	-1	0
chr1	38355864	C	T	PASS	1/1	intron_variant	MODIFIER	LOC102154803	LOC102154803	transcript	XR_005353646.1	pseudogene	5	n.746+12881G>A		-1	-1	-1	-1	-1	-1	0
chr1	38355864	C	T	PASS	1/1	intron_variant	MODIFIER	LOC102154803	LOC102154803	transcript	XR_005353656.1	pseudogene	4	n.614-35268G>A		-1	-1	-1	-1	-1	-1	0
chr1	38355864	C	T	PASS	1/1	intron_variant	MODIFIER	LOC102154803	LOC102154803	transcript	XR_005353660.1	pseudogene	4	n.613+43783G>A		-1	-1	-1	-1	-1	-1	0
chr1	38355864	C	T	PASS	1/1	intron_variant	MODIFIER	LOC102154803	LOC102154803	transcript	XR_005353661.1	pseudogene	3	n.493-35268G>A		-1	-1	-1	-1	-1	-1	0
chr1	38355864	C	T	PASS	1/1	intron_variant	MODIFIER	LOC102154803	LOC102154803	transcript	XR_005353665.1	pseudogene	3	n.493-16902G>A		-1	-1	-1	-1	-1	-1	0
chr1	38355864	C	T	PASS	1/1	intron_variant	MODIFIER	LOC102154803	LOC102154803	transcript	XR_005353664.1	pseudogene	3	n.492+51679G>A		-1	-1	-1	-1	-1	-1	0
chr1	38355864	C	T	PASS	1/1	intron_variant	MODIFIER	LOC102154803	LOC102154803	transcript	XR_005353651.1	pseudogene	5	n.746+12881G>A		-1	-1	-1	-1	-1	-1	0
chr1	38355864	C	T	PASS	1/1	intron_variant	MODIFIER	LOC102154803	LOC102154803	transcript	XR_005353644.1	pseudogene	5	n.746+12881G>A		-1	-1	-1	-1	-1	-1	0
chr1	38355864	C	T	PASS	1/1	intron_variant	MODIFIER	LOC102154803	LOC102154803	transcript	XR_005353650.1	pseudogene	5	n.746+12881G>A		-1	-1	-1	-1	-1	-1	0
chr1	38355864	C	T	PASS	1/1	intron_variant	MODIFIER	LOC102154803	LOC102154803	transcript	XR_005353655.1	pseudogene	5	n.746+12881G>A		-1	-1	-1	-1	-1	-1	0
chr1	38355864	C	T	PASS	1/1	intron_variant	MODIFIER	LOC102154803	LOC102154803	transcript	XR_005353657.1	pseudogene	4	n.614-28757G>A		-1	-1	-1	-1	-1	-1	0
chr1	38355864	C	T	PASS	1/1	intron_variant	MODIFIER	LOC102154803	LOC102154803	transcript	XR_005353659.1	pseudogene	4	n.614-29838G>A		-1	-1	-1	-1	-1	-1	0
chr1	38355864	C	T	PASS	1/1	intron_variant	MODIFIER	LOC102154803	LOC102154803	transcript	XR_005353666.1	pseudogene	3	n.493-29838G>A		-1	-1	-1	-1	-1	-1	0
chr1	38355864	C	T	PASS	1/1	intron_variant	MODIFIER	LOC102154803	LOC102154803	transcript	XM_038526293.1	protein_coding	3	c.-465+12881G>A		-1	-1	-1	-1	-1	-1	0
chr1	38355864	C	T	PASS	1/1	intron_variant	MODIFIER	LOC102154803	LOC102154803	transcript	XM_038526292.1	protein_coding	5	c.-465+12881G>A		-1	-1	-1	-1	-1	-1	0
chr1	38355864	C	T	PASS	1/1	intron_variant	MODIFIER	LOC102154803	LOC102154803	transcript	XM_038526288.1	protein_coding	6	c.-465+12881G>A		-1	-1	-1	-1	-1	-1	0
chr1	38355864	C	T	PASS	1/1	intron_variant	MODIFIER	LOC102154803	LOC102154803	transcript	XM_038526283.1	protein_coding	3	c.-464-16902G>A		-1	-1	-1	-1	-1	-1	0
chr1	38355864	C	T	PASS	1/1	intron_variant	MODIFIER	LOC102154803	LOC102154803	transcript	XM_038526284.1	protein_coding	3	c.-419-25263G>A		-1	-1	-1	-1	-1	-1	0
chr1	38355864	C	T	PASS	1/1	intron_variant	MODIFIER	LOC102154803	LOC102154803	transcript	XM_038526285.1	protein_coding	4	c.-465+12881G>A		-1	-1	-1	-1	-1	-1	0
chr1	38355864	C	T	PASS	1/1	intron_variant	MODIFIER	LOC102154803	LOC102154803	transcript	XM_038526286.1	protein_coding	3	c.-465+12881G>A		-1	-1	-1	-1	-1	-1	0
chr1	38355864	C	T	PASS	1/1	intron_variant	MODIFIER	LOC102154803	LOC102154803	transcript	XM_038526287.1	protein_coding	4	c.-465+12881G>A		-1	-1	-1	-1	-1	-1	0
chr1	38355864	C	T	PASS	1/1	intron_variant	MODIFIER	LOC102154803	LOC102154803	transcript	XM_038526289.1	protein_coding	7	c.-465+12881G>A		-1	-1	-1	-1	-1	-1	0
chr1	38355864	C	T	PASS	1/1	intron_variant	MODIFIER	LOC102154803	LOC102154803	transcript	XM_038526290.1	protein_coding	6	c.-465+12881G>A		-1	-1	-1	-1	-1	-1	0
chr1	38355864	C	T	PASS	1/1	intron_variant	MODIFIER	LOC102154803	LOC102154803	transcript	XM_038526291.1	protein_coding	5	c.-465+12881G>A		-1	-1	-1	-1	-1	-1	0
chr1	38355864	C	T	PASS	1/1	intron_variant	MODIFIER	LOC102154803	LOC102154803	transcript	XR_005353652.1	pseudogene	5	n.746+12881G>A		-1	-1	-1	-1	-1	-1	0
chr1	38355864	C	T	PASS	1/1	intron_variant	MODIFIER	LOC102154803	LOC102154803	transcript	XR_005353663.1	pseudogene	3	n.493-16902G>A		-1	-1	-1	-1	-1	-1	0
chr1	39197518	T	TGATAG	PASS	0/1	intergenic_region	MODIFIER	LOC111095675-LOC119870750	LOC111095675-LOC119870750	intergenic_region	LOC111095675-LOC119870750		-1	n.39197518_39197519insGATAG		-1	-1	-1	-1	-1	-1	0
chr1	39197521	A	AC	PASS	0/1	intergenic_region	MODIFIER	LOC111095675-LOC119870750	LOC111095675-LOC119870750	intergenic_region	LOC111095675-LOC119870750		-1	n.39197521_39197522insC		-1	-1	-1	-1	-1	-1	0
chr1	39197522	T	A	PASS	0/1	intergenic_region	MODIFIER	LOC111095675-LOC119870750	LOC111095675-LOC119870750	intergenic_region	LOC111095675-LOC119870750		-1	n.39197522T>A		-1	-1	-1	-1	-1	-1	0
chr1	39197529	C	G	PASS	0/1	intergenic_region	MODIFIER	LOC111095675-LOC119870750	LOC111095675-LOC119870750	intergenic_region	LOC111095675-LOC119870750		-1	n.39197529C>G		-1	-1	-1	-1	-1	-1	0
chr1	39197531	C	G	PASS	0/1	intergenic_region	MODIFIER	LOC111095675-LOC119870750	LOC111095675-LOC119870750	intergenic_region	LOC111095675-LOC119870750		-1	n.39197531C>G		-1	-1	-1	-1	-1	-1	0
chr1	39197533	C	G	PASS	0/1	intergenic_region	MODIFIER	LOC111095675-LOC119870750	LOC111095675-LOC119870750	intergenic_region	LOC111095675-LOC119870750		-1	n.39197533C>G		-1	-1	-1	-1	-1	-1	0
chr1	39197539	C	G	PASS	0/1	intergenic_region	MODIFIER	LOC111095675-LOC119870750	LOC111095675-LOC119870750	intergenic_region	LOC111095675-LOC119870750		-1	n.39197539C>G		-1	-1	-1	-1	-1	-1	0
chr1	39197541	G	A	PASS	0/1	intergenic_region	MODIFIER	LOC111095675-LOC119870750	LOC111095675-LOC119870750	intergenic_region	LOC111095675-LOC119870750		-1	n.39197541G>A		-1	-1	-1	-1	-1	-1	0
chr1	39324355	TA	T	PASS	1/1	intergenic_region	MODIFIER	LOC119870750-SASH1	LOC119870750-SASH1	intergenic_region	LOC119870750-SASH1		-1	n.39324356delA		-1	-1	-1	-1	-1	-1	0
chr1	39782266	C	T	PASS	1/1	intron_variant	MODIFIER	LOC102155455	LOC102155455	transcript	XR_005353071.1	pseudogene	1	n.108+11764C>T		-1	-1	-1	-1	-1	-1	0
chr1	39946225	A	G	PASS	1/1	intron_variant	MODIFIER	UST	UST	transcript	XM_038526303.1	protein_coding	1	c.250+52200A>G		-1	-1	-1	-1	-1	-1	0
chr1	39946225	A	G	PASS	1/1	intron_variant	MODIFIER	UST	UST	transcript	XM_038526304.1	protein_coding	1	c.250+52200A>G		-1	-1	-1	-1	-1	-1	0
chr1	43616404	C	T	PASS	1/1	intron_variant	MODIFIER	RGS17	RGS17	transcript	XM_038526365.1	protein_coding	1	c.-50-10885G>A		-1	-1	-1	-1	-1	-1	0
chr1	43616404	C	T	PASS	1/1	intron_variant	MODIFIER	RGS17	RGS17	transcript	XM_038526366.1	protein_coding	1	c.-25-10885G>A		-1	-1	-1	-1	-1	-1	0
chr1	43616404	C	T	PASS	1/1	intron_variant	MODIFIER	RGS17	RGS17	transcript	XM_038526369.1	protein_coding	1	c.-50-10885G>A		-1	-1	-1	-1	-1	-1	0
chr1	43616404	C	T	PASS	1/1	intron_variant	MODIFIER	RGS17	RGS17	transcript	XR_005353690.1	pseudogene	1	n.169-10885G>A		-1	-1	-1	-1	-1	-1	0
chr1	43616404	C	T	PASS	1/1	intron_variant	MODIFIER	RGS17	RGS17	transcript	XM_038526368.1	protein_coding	1	c.-50-10885G>A		-1	-1	-1	-1	-1	-1	0
chr1	43616404	C	T	PASS	1/1	intron_variant	MODIFIER	RGS17	RGS17	transcript	XR_005353689.1	pseudogene	1	n.169-10885G>A		-1	-1	-1	-1	-1	-1	0
chr1	44397277	G	A	PASS	1/1	intron_variant	MODIFIER	LOC119875961	LOC119875961	transcript	XM_038526370.1	protein_coding	1	c.293+12794G>A		-1	-1	-1	-1	-1	-1	0
chr1	44397277	G	A	PASS	1/1	intron_variant	MODIFIER	LOC119875961	LOC119875961	transcript	XM_038526371.1	protein_coding	1	c.293+12794G>A		-1	-1	-1	-1	-1	-1	0
chr1	44860118	G	C	PASS	1/1	intergenic_region	MODIFIER	LOC119870660-MIR8873B	LOC119870660-MIR8873B	intergenic_region	LOC119870660-MIR8873B		-1	n.44860118G>C		-1	-1	-1	-1	-1	-1	0
chr1	45556701	C	CAGATA	PASS	1/1	intergenic_region	MODIFIER	TFB1M-NOX3	TFB1M-NOX3	intergenic_region	TFB1M-NOX3		-1	n.45556701_45556702insAGATA		-1	-1	-1	-1	-1	-1	0
chr1	45556704	TCA	T	PASS	1/1	intergenic_region	MODIFIER	TFB1M-NOX3	TFB1M-NOX3	intergenic_region	TFB1M-NOX3		-1	n.45556705_45556706delCA		-1	-1	-1	-1	-1	-1	0
chr1	45884597	T	A	PASS	1/1	intergenic_region	MODIFIER	LOC102153338-LOC119869961	LOC102153338-LOC119869961	intergenic_region	LOC102153338-LOC119869961		-1	n.45884597T>A		-1	-1	-1	-1	-1	-1	0
chr1	45996233	G	A	PASS	1/1	intergenic_region	MODIFIER	LOC102153338-LOC119869961	LOC102153338-LOC119869961	intergenic_region	LOC102153338-LOC119869961		-1	n.45996233G>A		-1	-1	-1	-1	-1	-1	0
chr1	46021363	T	G	PASS	1/1	intergenic_region	MODIFIER	LOC102153338-LOC119869961	LOC102153338-LOC119869961	intergenic_region	LOC102153338-LOC119869961		-1	n.46021363T>G		-1	-1	-1	-1	-1	-1	0
chr1	46036521	C	G	PASS	1/1	intergenic_region	MODIFIER	LOC102153338-LOC119869961	LOC102153338-LOC119869961	intergenic_region	LOC102153338-LOC119869961		-1	n.46036521C>G		-1	-1	-1	-1	-1	-1	0
chr1	46097300	GAA	G	PASS	1/1	intergenic_region	MODIFIER	LOC102153338-LOC119869961	LOC102153338-LOC119869961	intergenic_region	LOC102153338-LOC119869961		-1	n.46097301_46097302delAA		-1	-1	-1	-1	-1	-1	0
chr1	46162855	C	T	PASS	1/1	intergenic_region	MODIFIER	LOC102153338-LOC119869961	LOC102153338-LOC119869961	intergenic_region	LOC102153338-LOC119869961		-1	n.46162855C>T		-1	-1	-1	-1	-1	-1	0
chr1	46232021	C	T	PASS	1/1	intergenic_region	MODIFIER	LOC102153338-LOC119869961	LOC102153338-LOC119869961	intergenic_region	LOC102153338-LOC119869961		-1	n.46232021C>T		-1	-1	-1	-1	-1	-1	0
chr1	46316837	T	A	PASS	1/1	intergenic_region	MODIFIER	LOC102153338-LOC119869961	LOC102153338-LOC119869961	intergenic_region	LOC102153338-LOC119869961		-1	n.46316837T>A		-1	-1	-1	-1	-1	-1	0
chr1	46334112	C	A	PASS	1/1	intergenic_region	MODIFIER	LOC102153338-LOC119869961	LOC102153338-LOC119869961	intergenic_region	LOC102153338-LOC119869961		-1	n.46334112C>A		-1	-1	-1	-1	-1	-1	0
chr1	46465690	G	A	PASS	1/1	intergenic_region	MODIFIER	LOC102153338-LOC119869961	LOC102153338-LOC119869961	intergenic_region	LOC102153338-LOC119869961		-1	n.46465690G>A		-1	-1	-1	-1	-1	-1	0
chr1	46640948	A	G	PASS	1/1	intergenic_region	MODIFIER	LOC119869961-LOC119870758	LOC119869961-LOC119870758	intergenic_region	LOC119869961-LOC119870758		-1	n.46640948A>G		-1	-1	-1	-1	-1	-1	0
chr1	46654240	A	T	PASS	1/1	intergenic_region	MODIFIER	LOC119869961-LOC119870758	LOC119869961-LOC119870758	intergenic_region	LOC119869961-LOC119870758		-1	n.46654240A>T		-1	-1	-1	-1	-1	-1	0
chr1	46660288	T	C	PASS	1/1	intergenic_region	MODIFIER	LOC119869961-LOC119870758	LOC119869961-LOC119870758	intergenic_region	LOC119869961-LOC119870758		-1	n.46660288T>C		-1	-1	-1	-1	-1	-1	0
chr1	46675292	G	T	PASS	0/1	intergenic_region	MODIFIER	LOC119869961-LOC119870758	LOC119869961-LOC119870758	intergenic_region	LOC119869961-LOC119870758		-1	n.46675292G>T		-1	-1	-1	-1	-1	-1	0
chr1	46788517	G	A	PASS	1/1	intron_variant	MODIFIER	LOC119870758	LOC119870758	transcript	XR_005353719.1	pseudogene	2	n.697-632C>T		-1	-1	-1	-1	-1	-1	0
chr1	46808702	G	A	PASS	1/1	intron_variant	MODIFIER	LOC111095850	LOC111095850	transcript	XR_005353726.1	pseudogene	1	n.128-1661G>A		-1	-1	-1	-1	-1	-1	0
chr1	46808702	G	A	PASS	1/1	intron_variant	MODIFIER	LOC111095850	LOC111095850	transcript	XR_005353720.1	pseudogene	1	n.128-1661G>A		-1	-1	-1	-1	-1	-1	0
chr1	46808702	G	A	PASS	1/1	intron_variant	MODIFIER	LOC111095850	LOC111095850	transcript	XR_005353721.1	pseudogene	1	n.128-1661G>A		-1	-1	-1	-1	-1	-1	0
chr1	46808702	G	A	PASS	1/1	intron_variant	MODIFIER	LOC111095850	LOC111095850	transcript	XR_005353722.1	pseudogene	1	n.128-1661G>A		-1	-1	-1	-1	-1	-1	0
chr1	46808702	G	A	PASS	1/1	intron_variant	MODIFIER	LOC111095850	LOC111095850	transcript	XR_005353723.1	pseudogene	1	n.128-1661G>A		-1	-1	-1	-1	-1	-1	0
chr1	46808702	G	A	PASS	1/1	intron_variant	MODIFIER	LOC111095850	LOC111095850	transcript	XR_005353724.1	pseudogene	1	n.128-1661G>A		-1	-1	-1	-1	-1	-1	0
chr1	46808702	G	A	PASS	1/1	intron_variant	MODIFIER	LOC111095850	LOC111095850	transcript	XR_005353725.1	pseudogene	1	n.128-1661G>A		-1	-1	-1	-1	-1	-1	0
chr1	46843145	A	AT	PASS	1/1	intergenic_region	MODIFIER	LOC111095850-LOC119870759	LOC111095850-LOC119870759	intergenic_region	LOC111095850-LOC119870759		-1	n.46843145_46843146insT		-1	-1	-1	-1	-1	-1	0
chr1	47140464	G	A	PASS	1/1	intron_variant	MODIFIER	ARID1B	ARID1B	transcript	XM_038526412.1	protein_coding	5	c.2443-20797G>A		-1	-1	-1	-1	-1	-1	0
chr1	47140464	G	A	PASS	1/1	intron_variant	MODIFIER	ARID1B	ARID1B	transcript	XM_038526416.1	protein_coding	5	c.2443-20797G>A		-1	-1	-1	-1	-1	-1	0
chr1	47140464	G	A	PASS	1/1	intron_variant	MODIFIER	ARID1B	ARID1B	transcript	XM_038526413.1	protein_coding	5	c.2443-20797G>A		-1	-1	-1	-1	-1	-1	0
chr1	47140464	G	A	PASS	1/1	intron_variant	MODIFIER	ARID1B	ARID1B	transcript	XM_038526414.1	protein_coding	5	c.2443-20797G>A		-1	-1	-1	-1	-1	-1	0
chr1	47140464	G	A	PASS	1/1	intron_variant	MODIFIER	ARID1B	ARID1B	transcript	XM_038526415.1	protein_coding	4	c.2401-20797G>A		-1	-1	-1	-1	-1	-1	0
chr1	47140464	G	A	PASS	1/1	intron_variant	MODIFIER	ARID1B	ARID1B	transcript	XM_038526417.1	protein_coding	5	c.2443-20797G>A		-1	-1	-1	-1	-1	-1	0
chr1	47140464	G	A	PASS	1/1	intron_variant	MODIFIER	ARID1B	ARID1B	transcript	XM_038526419.1	protein_coding	5	c.2443-20797G>A		-1	-1	-1	-1	-1	-1	0
chr1	47140464	G	A	PASS	1/1	intron_variant	MODIFIER	ARID1B	ARID1B	transcript	XM_038526420.1	protein_coding	5	c.2443-20797G>A		-1	-1	-1	-1	-1	-1	0
chr1	47140464	G	A	PASS	1/1	intron_variant	MODIFIER	ARID1B	ARID1B	transcript	XM_038526418.1	protein_coding	4	c.2401-20797G>A		-1	-1	-1	-1	-1	-1	0
chr1	47140464	G	A	PASS	1/1	intron_variant	MODIFIER	ARID1B	ARID1B	transcript	XM_038526421.1	protein_coding	4	c.2401-20797G>A		-1	-1	-1	-1	-1	-1	0
chr1	48138829	A	AT	PASS	1/1	frameshift_variant	HIGH	SERAC1	SERAC1	transcript	XM_038526433.1	protein_coding	5	c.265dupA	p.Met89fs	544	2984	265	2019	89	672	0
chr1	48138829	A	AT	PASS	1/1	frameshift_variant	HIGH	SERAC1	SERAC1	transcript	XM_038526434.1	protein_coding	4	c.211dupA	p.Met71fs	274	2028	211	1965	71	654	0
chr1	48325068	A	G	PASS	1/1	intron_variant	MODIFIER	TULP4	TULP4	transcript	XM_038526439.1	protein_coding	2	c.252+39958A>G		-1	-1	-1	-1	-1	-1	0
chr1	48325068	A	G	PASS	1/1	intron_variant	MODIFIER	TULP4	TULP4	transcript	XM_038526443.1	protein_coding	2	c.252+39958A>G		-1	-1	-1	-1	-1	-1	0
chr1	48325068	A	G	PASS	1/1	intron_variant	MODIFIER	TULP4	TULP4	transcript	XM_038526441.1	protein_coding	3	c.252+39958A>G		-1	-1	-1	-1	-1	-1	0
chr1	48325068	A	G	PASS	1/1	intron_variant	MODIFIER	TULP4	TULP4	transcript	XM_038526440.1	protein_coding	2	c.252+39958A>G		-1	-1	-1	-1	-1	-1	0
chr1	48325068	A	G	PASS	1/1	intron_variant	MODIFIER	TULP4	TULP4	transcript	XM_038526442.1	protein_coding	2	c.252+39958A>G		-1	-1	-1	-1	-1	-1	0
chr1	48337722	TCCTGA	T	PASS	1/1	intron_variant	MODIFIER	TULP4	TULP4	transcript	XM_038526439.1	protein_coding	2	c.253-31767_253-31763delCCTGA		-1	-1	-1	-1	-1	-1	0
chr1	48337722	TCCTGA	T	PASS	1/1	intron_variant	MODIFIER	TULP4	TULP4	transcript	XM_038526443.1	protein_coding	2	c.253-31767_253-31763delCCTGA		-1	-1	-1	-1	-1	-1	0
chr1	48337722	TCCTGA	T	PASS	1/1	intron_variant	MODIFIER	TULP4	TULP4	transcript	XM_038526441.1	protein_coding	3	c.253-31767_253-31763delCCTGA		-1	-1	-1	-1	-1	-1	0
chr1	48337722	TCCTGA	T	PASS	1/1	intron_variant	MODIFIER	TULP4	TULP4	transcript	XM_038526440.1	protein_coding	2	c.253-31767_253-31763delCCTGA		-1	-1	-1	-1	-1	-1	0
chr1	48337722	TCCTGA	T	PASS	1/1	intron_variant	MODIFIER	TULP4	TULP4	transcript	XM_038526442.1	protein_coding	2	c.253-31767_253-31763delCCTGA		-1	-1	-1	-1	-1	-1	0
chr1	48500962	TTTTA	T	PASS	1/1	intron_variant	MODIFIER	TMEM181	TMEM181	transcript	XM_038526444.1	protein_coding	1	c.132-9717_132-9714delTTTA		-1	-1	-1	-1	-1	-1	0
chr1	48500962	TTTTA	T	PASS	1/1	intron_variant	MODIFIER	TMEM181	TMEM181	transcript	XM_038526445.1	protein_coding	1	c.8+2242_8+2245delTTTA		-1	-1	-1	-1	-1	-1	0
chr1	48500962	TTTTA	T	PASS	1/1	intron_variant	MODIFIER	TMEM181	TMEM181	transcript	XM_038526446.1	protein_coding	1	c.2+1257_2+1260delTTTA		-1	-1	-1	-1	-1	-1	0
chr1	48500962	TTTTA	T	PASS	1/1	intron_variant	MODIFIER	TMEM181	TMEM181	transcript	XM_038526447.1	protein_coding	1	c.-11+1246_-11+1249delTTTA		-1	-1	-1	-1	-1	-1	0
chr1	48502633	G	A	PASS	1/1	intron_variant	MODIFIER	TMEM181	TMEM181	transcript	XM_038526444.1	protein_coding	1	c.132-8047G>A		-1	-1	-1	-1	-1	-1	0
chr1	48502633	G	A	PASS	1/1	intron_variant	MODIFIER	TMEM181	TMEM181	transcript	XM_038526445.1	protein_coding	1	c.8+3912G>A		-1	-1	-1	-1	-1	-1	0
chr1	48502633	G	A	PASS	1/1	intron_variant	MODIFIER	TMEM181	TMEM181	transcript	XM_038526446.1	protein_coding	1	c.2+2927G>A		-1	-1	-1	-1	-1	-1	0
chr1	48502633	G	A	PASS	1/1	intron_variant	MODIFIER	TMEM181	TMEM181	transcript	XM_038526447.1	protein_coding	1	c.-11+2916G>A		-1	-1	-1	-1	-1	-1	0
chr1	48503538	G	A	PASS	1/1	intron_variant	MODIFIER	TMEM181	TMEM181	transcript	XM_038526444.1	protein_coding	1	c.132-7142G>A		-1	-1	-1	-1	-1	-1	0
chr1	48503538	G	A	PASS	1/1	intron_variant	MODIFIER	TMEM181	TMEM181	transcript	XM_038526445.1	protein_coding	1	c.8+4817G>A		-1	-1	-1	-1	-1	-1	0
chr1	48503538	G	A	PASS	1/1	intron_variant	MODIFIER	TMEM181	TMEM181	transcript	XM_038526446.1	protein_coding	1	c.2+3832G>A		-1	-1	-1	-1	-1	-1	0
chr1	48503538	G	A	PASS	1/1	intron_variant	MODIFIER	TMEM181	TMEM181	transcript	XM_038526447.1	protein_coding	1	c.-11+3821G>A		-1	-1	-1	-1	-1	-1	0
chr1	48505011	G	A	PASS	1/1	intron_variant	MODIFIER	TMEM181	TMEM181	transcript	XM_038526444.1	protein_coding	1	c.132-5669G>A		-1	-1	-1	-1	-1	-1	0
chr1	48505011	G	A	PASS	1/1	intron_variant	MODIFIER	TMEM181	TMEM181	transcript	XM_038526445.1	protein_coding	1	c.9-5669G>A		-1	-1	-1	-1	-1	-1	0
chr1	48505011	G	A	PASS	1/1	intron_variant	MODIFIER	TMEM181	TMEM181	transcript	XM_038526446.1	protein_coding	1	c.2+5305G>A		-1	-1	-1	-1	-1	-1	0
chr1	48505011	G	A	PASS	1/1	intron_variant	MODIFIER	TMEM181	TMEM181	transcript	XM_038526447.1	protein_coding	1	c.-11+5294G>A		-1	-1	-1	-1	-1	-1	0
chr1	48505331	G	A	PASS	1/1	intron_variant	MODIFIER	TMEM181	TMEM181	transcript	XM_038526444.1	protein_coding	1	c.132-5349G>A		-1	-1	-1	-1	-1	-1	0
chr1	48505331	G	A	PASS	1/1	intron_variant	MODIFIER	TMEM181	TMEM181	transcript	XM_038526445.1	protein_coding	1	c.9-5349G>A		-1	-1	-1	-1	-1	-1	0
chr1	48505331	G	A	PASS	1/1	intron_variant	MODIFIER	TMEM181	TMEM181	transcript	XM_038526446.1	protein_coding	1	c.3-5349G>A		-1	-1	-1	-1	-1	-1	0
chr1	48505331	G	A	PASS	1/1	intron_variant	MODIFIER	TMEM181	TMEM181	transcript	XM_038526447.1	protein_coding	1	c.-10-5349G>A		-1	-1	-1	-1	-1	-1	0
chr1	48506908	C	T	PASS	1/1	intron_variant	MODIFIER	TMEM181	TMEM181	transcript	XM_038526444.1	protein_coding	1	c.132-3772C>T		-1	-1	-1	-1	-1	-1	0
chr1	48506908	C	T	PASS	1/1	intron_variant	MODIFIER	TMEM181	TMEM181	transcript	XM_038526445.1	protein_coding	1	c.9-3772C>T		-1	-1	-1	-1	-1	-1	0
chr1	48506908	C	T	PASS	1/1	intron_variant	MODIFIER	TMEM181	TMEM181	transcript	XM_038526446.1	protein_coding	1	c.3-3772C>T		-1	-1	-1	-1	-1	-1	0
chr1	48506908	C	T	PASS	1/1	intron_variant	MODIFIER	TMEM181	TMEM181	transcript	XM_038526447.1	protein_coding	1	c.-10-3772C>T		-1	-1	-1	-1	-1	-1	0
chr1	48508290	G	C	PASS	1/1	intron_variant	MODIFIER	TMEM181	TMEM181	transcript	XM_038526444.1	protein_coding	1	c.132-2390G>C		-1	-1	-1	-1	-1	-1	0
chr1	48508290	G	C	PASS	1/1	intron_variant	MODIFIER	TMEM181	TMEM181	transcript	XM_038526445.1	protein_coding	1	c.9-2390G>C		-1	-1	-1	-1	-1	-1	0
chr1	48508290	G	C	PASS	1/1	intron_variant	MODIFIER	TMEM181	TMEM181	transcript	XM_038526446.1	protein_coding	1	c.3-2390G>C		-1	-1	-1	-1	-1	-1	0
chr1	48508290	G	C	PASS	1/1	intron_variant	MODIFIER	TMEM181	TMEM181	transcript	XM_038526447.1	protein_coding	1	c.-10-2390G>C		-1	-1	-1	-1	-1	-1	0
chr1	48508654	A	G	PASS	1/1	intron_variant	MODIFIER	TMEM181	TMEM181	transcript	XM_038526444.1	protein_coding	1	c.132-2026A>G		-1	-1	-1	-1	-1	-1	0
chr1	48508654	A	G	PASS	1/1	intron_variant	MODIFIER	TMEM181	TMEM181	transcript	XM_038526445.1	protein_coding	1	c.9-2026A>G		-1	-1	-1	-1	-1	-1	0
chr1	48508654	A	G	PASS	1/1	intron_variant	MODIFIER	TMEM181	TMEM181	transcript	XM_038526446.1	protein_coding	1	c.3-2026A>G		-1	-1	-1	-1	-1	-1	0
chr1	48508654	A	G	PASS	1/1	intron_variant	MODIFIER	TMEM181	TMEM181	transcript	XM_038526447.1	protein_coding	1	c.-10-2026A>G		-1	-1	-1	-1	-1	-1	0
chr1	48509286	C	T	PASS	1/1	intron_variant	MODIFIER	TMEM181	TMEM181	transcript	XM_038526444.1	protein_coding	1	c.132-1394C>T		-1	-1	-1	-1	-1	-1	0
chr1	48509286	C	T	PASS	1/1	intron_variant	MODIFIER	TMEM181	TMEM181	transcript	XM_038526445.1	protein_coding	1	c.9-1394C>T		-1	-1	-1	-1	-1	-1	0
chr1	48509286	C	T	PASS	1/1	intron_variant	MODIFIER	TMEM181	TMEM181	transcript	XM_038526446.1	protein_coding	1	c.3-1394C>T		-1	-1	-1	-1	-1	-1	0
chr1	48509286	C	T	PASS	1/1	intron_variant	MODIFIER	TMEM181	TMEM181	transcript	XM_038526447.1	protein_coding	1	c.-10-1394C>T		-1	-1	-1	-1	-1	-1	0
chr1	48510904	C	A	PASS	1/1	intron_variant	MODIFIER	TMEM181	TMEM181	transcript	XM_038526444.1	protein_coding	2	c.235+121C>A		-1	-1	-1	-1	-1	-1	0
chr1	48510904	C	A	PASS	1/1	intron_variant	MODIFIER	TMEM181	TMEM181	transcript	XM_038526445.1	protein_coding	2	c.112+121C>A		-1	-1	-1	-1	-1	-1	0
chr1	48510904	C	A	PASS	1/1	intron_variant	MODIFIER	TMEM181	TMEM181	transcript	XM_038526446.1	protein_coding	2	c.106+121C>A		-1	-1	-1	-1	-1	-1	0
chr1	48510904	C	A	PASS	1/1	intron_variant	MODIFIER	TMEM181	TMEM181	transcript	XM_038526447.1	protein_coding	2	c.94+121C>A		-1	-1	-1	-1	-1	-1	0
chr1	48512024	G	A	PASS	1/1	intron_variant	MODIFIER	TMEM181	TMEM181	transcript	XM_038526444.1	protein_coding	2	c.235+1241G>A		-1	-1	-1	-1	-1	-1	0
chr1	48512024	G	A	PASS	1/1	intron_variant	MODIFIER	TMEM181	TMEM181	transcript	XM_038526445.1	protein_coding	2	c.112+1241G>A		-1	-1	-1	-1	-1	-1	0
chr1	48512024	G	A	PASS	1/1	intron_variant	MODIFIER	TMEM181	TMEM181	transcript	XM_038526446.1	protein_coding	2	c.106+1241G>A		-1	-1	-1	-1	-1	-1	0
chr1	48512024	G	A	PASS	1/1	intron_variant	MODIFIER	TMEM181	TMEM181	transcript	XM_038526447.1	protein_coding	2	c.94+1241G>A		-1	-1	-1	-1	-1	-1	0
chr1	48512501	C	T	PASS	1/1	intron_variant	MODIFIER	TMEM181	TMEM181	transcript	XM_038526444.1	protein_coding	2	c.235+1718C>T		-1	-1	-1	-1	-1	-1	0
chr1	48512501	C	T	PASS	1/1	intron_variant	MODIFIER	TMEM181	TMEM181	transcript	XM_038526445.1	protein_coding	2	c.112+1718C>T		-1	-1	-1	-1	-1	-1	0
chr1	48512501	C	T	PASS	1/1	intron_variant	MODIFIER	TMEM181	TMEM181	transcript	XM_038526446.1	protein_coding	2	c.106+1718C>T		-1	-1	-1	-1	-1	-1	0
chr1	48512501	C	T	PASS	1/1	intron_variant	MODIFIER	TMEM181	TMEM181	transcript	XM_038526447.1	protein_coding	2	c.94+1718C>T		-1	-1	-1	-1	-1	-1	0
chr1	48514906	C	T	PASS	1/1	intron_variant	MODIFIER	TMEM181	TMEM181	transcript	XM_038526444.1	protein_coding	2	c.236-2170C>T		-1	-1	-1	-1	-1	-1	0
chr1	48514906	C	T	PASS	1/1	intron_variant	MODIFIER	TMEM181	TMEM181	transcript	XM_038526445.1	protein_coding	2	c.113-2170C>T		-1	-1	-1	-1	-1	-1	0
chr1	48514906	C	T	PASS	1/1	intron_variant	MODIFIER	TMEM181	TMEM181	transcript	XM_038526446.1	protein_coding	2	c.107-2170C>T		-1	-1	-1	-1	-1	-1	0
chr1	48514906	C	T	PASS	1/1	intron_variant	MODIFIER	TMEM181	TMEM181	transcript	XM_038526447.1	protein_coding	2	c.95-2170C>T		-1	-1	-1	-1	-1	-1	0
chr1	48518169	A	G	PASS	1/1	intron_variant	MODIFIER	TMEM181	TMEM181	transcript	XM_038526444.1	protein_coding	3	c.292-954A>G		-1	-1	-1	-1	-1	-1	0
chr1	48518169	A	G	PASS	1/1	intron_variant	MODIFIER	TMEM181	TMEM181	transcript	XM_038526445.1	protein_coding	3	c.169-954A>G		-1	-1	-1	-1	-1	-1	0
chr1	48518169	A	G	PASS	1/1	intron_variant	MODIFIER	TMEM181	TMEM181	transcript	XM_038526446.1	protein_coding	3	c.163-954A>G		-1	-1	-1	-1	-1	-1	0
chr1	48518169	A	G	PASS	1/1	intron_variant	MODIFIER	TMEM181	TMEM181	transcript	XM_038526447.1	protein_coding	3	c.151-954A>G		-1	-1	-1	-1	-1	-1	0
chr1	48518360	G	A	PASS	1/1	intron_variant	MODIFIER	TMEM181	TMEM181	transcript	XM_038526444.1	protein_coding	3	c.292-763G>A		-1	-1	-1	-1	-1	-1	0
chr1	48518360	G	A	PASS	1/1	intron_variant	MODIFIER	TMEM181	TMEM181	transcript	XM_038526445.1	protein_coding	3	c.169-763G>A		-1	-1	-1	-1	-1	-1	0
chr1	48518360	G	A	PASS	1/1	intron_variant	MODIFIER	TMEM181	TMEM181	transcript	XM_038526446.1	protein_coding	3	c.163-763G>A		-1	-1	-1	-1	-1	-1	0
chr1	48518360	G	A	PASS	1/1	intron_variant	MODIFIER	TMEM181	TMEM181	transcript	XM_038526447.1	protein_coding	3	c.151-763G>A		-1	-1	-1	-1	-1	-1	0
chr1	48518498	C	T	PASS	1/1	intron_variant	MODIFIER	TMEM181	TMEM181	transcript	XM_038526444.1	protein_coding	3	c.292-625C>T		-1	-1	-1	-1	-1	-1	0
chr1	48518498	C	T	PASS	1/1	intron_variant	MODIFIER	TMEM181	TMEM181	transcript	XM_038526445.1	protein_coding	3	c.169-625C>T		-1	-1	-1	-1	-1	-1	0
chr1	48518498	C	T	PASS	1/1	intron_variant	MODIFIER	TMEM181	TMEM181	transcript	XM_038526446.1	protein_coding	3	c.163-625C>T		-1	-1	-1	-1	-1	-1	0
chr1	48518498	C	T	PASS	1/1	intron_variant	MODIFIER	TMEM181	TMEM181	transcript	XM_038526447.1	protein_coding	3	c.151-625C>T		-1	-1	-1	-1	-1	-1	0
chr1	48518840	T	C	PASS	1/1	intron_variant	MODIFIER	TMEM181	TMEM181	transcript	XM_038526444.1	protein_coding	3	c.292-283T>C		-1	-1	-1	-1	-1	-1	0
chr1	48518840	T	C	PASS	1/1	intron_variant	MODIFIER	TMEM181	TMEM181	transcript	XM_038526445.1	protein_coding	3	c.169-283T>C		-1	-1	-1	-1	-1	-1	0
chr1	48518840	T	C	PASS	1/1	intron_variant	MODIFIER	TMEM181	TMEM181	transcript	XM_038526446.1	protein_coding	3	c.163-283T>C		-1	-1	-1	-1	-1	-1	0
chr1	48518840	T	C	PASS	1/1	intron_variant	MODIFIER	TMEM181	TMEM181	transcript	XM_038526447.1	protein_coding	3	c.151-283T>C		-1	-1	-1	-1	-1	-1	0
chr1	48518945	A	AT	PASS	1/1	intron_variant	MODIFIER	TMEM181	TMEM181	transcript	XM_038526444.1	protein_coding	3	c.292-178_292-177insT		-1	-1	-1	-1	-1	-1	0
chr1	48518945	A	AT	PASS	1/1	intron_variant	MODIFIER	TMEM181	TMEM181	transcript	XM_038526445.1	protein_coding	3	c.169-178_169-177insT		-1	-1	-1	-1	-1	-1	0
chr1	48518945	A	AT	PASS	1/1	intron_variant	MODIFIER	TMEM181	TMEM181	transcript	XM_038526446.1	protein_coding	3	c.163-178_163-177insT		-1	-1	-1	-1	-1	-1	0
chr1	48518945	A	AT	PASS	1/1	intron_variant	MODIFIER	TMEM181	TMEM181	transcript	XM_038526447.1	protein_coding	3	c.151-178_151-177insT		-1	-1	-1	-1	-1	-1	0
chr1	48519561	C	A	PASS	1/1	intron_variant	MODIFIER	TMEM181	TMEM181	transcript	XM_038526444.1	protein_coding	4	c.382+348C>A		-1	-1	-1	-1	-1	-1	0
chr1	48519561	C	A	PASS	1/1	intron_variant	MODIFIER	TMEM181	TMEM181	transcript	XM_038526445.1	protein_coding	4	c.259+348C>A		-1	-1	-1	-1	-1	-1	0
chr1	48519561	C	A	PASS	1/1	intron_variant	MODIFIER	TMEM181	TMEM181	transcript	XM_038526446.1	protein_coding	4	c.253+348C>A		-1	-1	-1	-1	-1	-1	0
chr1	48519561	C	A	PASS	1/1	intron_variant	MODIFIER	TMEM181	TMEM181	transcript	XM_038526447.1	protein_coding	4	c.241+348C>A		-1	-1	-1	-1	-1	-1	0
chr1	48519601	AG	A	PASS	1/1	intron_variant	MODIFIER	TMEM181	TMEM181	transcript	XM_038526444.1	protein_coding	4	c.382+389delG		-1	-1	-1	-1	-1	-1	0
chr1	48519601	AG	A	PASS	1/1	intron_variant	MODIFIER	TMEM181	TMEM181	transcript	XM_038526445.1	protein_coding	4	c.259+389delG		-1	-1	-1	-1	-1	-1	0
chr1	48519601	AG	A	PASS	1/1	intron_variant	MODIFIER	TMEM181	TMEM181	transcript	XM_038526446.1	protein_coding	4	c.253+389delG		-1	-1	-1	-1	-1	-1	0
chr1	48519601	AG	A	PASS	1/1	intron_variant	MODIFIER	TMEM181	TMEM181	transcript	XM_038526447.1	protein_coding	4	c.241+389delG		-1	-1	-1	-1	-1	-1	0
chr1	48520098	T	A	PASS	1/1	intron_variant	MODIFIER	TMEM181	TMEM181	transcript	XM_038526444.1	protein_coding	4	c.383-348T>A		-1	-1	-1	-1	-1	-1	0
chr1	48520098	T	A	PASS	1/1	intron_variant	MODIFIER	TMEM181	TMEM181	transcript	XM_038526445.1	protein_coding	4	c.260-348T>A		-1	-1	-1	-1	-1	-1	0
chr1	48520098	T	A	PASS	1/1	intron_variant	MODIFIER	TMEM181	TMEM181	transcript	XM_038526446.1	protein_coding	4	c.254-348T>A		-1	-1	-1	-1	-1	-1	0
chr1	48520098	T	A	PASS	1/1	intron_variant	MODIFIER	TMEM181	TMEM181	transcript	XM_038526447.1	protein_coding	4	c.242-348T>A		-1	-1	-1	-1	-1	-1	0
chr1	48520267	A	T	PASS	1/1	intron_variant	MODIFIER	TMEM181	TMEM181	transcript	XM_038526444.1	protein_coding	4	c.383-179A>T		-1	-1	-1	-1	-1	-1	0
chr1	48520267	A	T	PASS	1/1	intron_variant	MODIFIER	TMEM181	TMEM181	transcript	XM_038526445.1	protein_coding	4	c.260-179A>T		-1	-1	-1	-1	-1	-1	0
chr1	48520267	A	T	PASS	1/1	intron_variant	MODIFIER	TMEM181	TMEM181	transcript	XM_038526446.1	protein_coding	4	c.254-179A>T		-1	-1	-1	-1	-1	-1	0
chr1	48520267	A	T	PASS	1/1	intron_variant	MODIFIER	TMEM181	TMEM181	transcript	XM_038526447.1	protein_coding	4	c.242-179A>T		-1	-1	-1	-1	-1	-1	0
chr1	48520425	G	A	PASS	1/1	intron_variant	MODIFIER	TMEM181	TMEM181	transcript	XM_038526444.1	protein_coding	4	c.383-21G>A		-1	-1	-1	-1	-1	-1	0
chr1	48520425	G	A	PASS	1/1	intron_variant	MODIFIER	TMEM181	TMEM181	transcript	XM_038526445.1	protein_coding	4	c.260-21G>A		-1	-1	-1	-1	-1	-1	0
chr1	48520425	G	A	PASS	1/1	intron_variant	MODIFIER	TMEM181	TMEM181	transcript	XM_038526446.1	protein_coding	4	c.254-21G>A		-1	-1	-1	-1	-1	-1	0
chr1	48520425	G	A	PASS	1/1	intron_variant	MODIFIER	TMEM181	TMEM181	transcript	XM_038526447.1	protein_coding	4	c.242-21G>A		-1	-1	-1	-1	-1	-1	0
chr1	48521605	G	C	PASS	1/1	intron_variant	MODIFIER	TMEM181	TMEM181	transcript	XM_038526444.1	protein_coding	5	c.504+1038G>C		-1	-1	-1	-1	-1	-1	0
chr1	48521605	G	C	PASS	1/1	intron_variant	MODIFIER	TMEM181	TMEM181	transcript	XM_038526445.1	protein_coding	5	c.381+1038G>C		-1	-1	-1	-1	-1	-1	0
chr1	48521605	G	C	PASS	1/1	intron_variant	MODIFIER	TMEM181	TMEM181	transcript	XM_038526446.1	protein_coding	5	c.375+1038G>C		-1	-1	-1	-1	-1	-1	0
chr1	48521605	G	C	PASS	1/1	intron_variant	MODIFIER	TMEM181	TMEM181	transcript	XM_038526447.1	protein_coding	5	c.363+1038G>C		-1	-1	-1	-1	-1	-1	0
chr1	48521658	C	T	PASS	1/1	intron_variant	MODIFIER	TMEM181	TMEM181	transcript	XM_038526444.1	protein_coding	5	c.504+1091C>T		-1	-1	-1	-1	-1	-1	0
chr1	48521658	C	T	PASS	1/1	intron_variant	MODIFIER	TMEM181	TMEM181	transcript	XM_038526445.1	protein_coding	5	c.381+1091C>T		-1	-1	-1	-1	-1	-1	0
chr1	48521658	C	T	PASS	1/1	intron_variant	MODIFIER	TMEM181	TMEM181	transcript	XM_038526446.1	protein_coding	5	c.375+1091C>T		-1	-1	-1	-1	-1	-1	0
chr1	48521658	C	T	PASS	1/1	intron_variant	MODIFIER	TMEM181	TMEM181	transcript	XM_038526447.1	protein_coding	5	c.363+1091C>T		-1	-1	-1	-1	-1	-1	0
chr1	48521972	A	G	PASS	1/1	intron_variant	MODIFIER	TMEM181	TMEM181	transcript	XM_038526444.1	protein_coding	5	c.504+1405A>G		-1	-1	-1	-1	-1	-1	0
chr1	48521972	A	G	PASS	1/1	intron_variant	MODIFIER	TMEM181	TMEM181	transcript	XM_038526445.1	protein_coding	5	c.381+1405A>G		-1	-1	-1	-1	-1	-1	0
chr1	48521972	A	G	PASS	1/1	intron_variant	MODIFIER	TMEM181	TMEM181	transcript	XM_038526446.1	protein_coding	5	c.375+1405A>G		-1	-1	-1	-1	-1	-1	0
chr1	48521972	A	G	PASS	1/1	intron_variant	MODIFIER	TMEM181	TMEM181	transcript	XM_038526447.1	protein_coding	5	c.363+1405A>G		-1	-1	-1	-1	-1	-1	0
chr1	48522578	A	G	PASS	1/1	intron_variant	MODIFIER	TMEM181	TMEM181	transcript	XM_038526444.1	protein_coding	5	c.505-1145A>G		-1	-1	-1	-1	-1	-1	0
chr1	48522578	A	G	PASS	1/1	intron_variant	MODIFIER	TMEM181	TMEM181	transcript	XM_038526445.1	protein_coding	5	c.382-1145A>G		-1	-1	-1	-1	-1	-1	0
chr1	48522578	A	G	PASS	1/1	intron_variant	MODIFIER	TMEM181	TMEM181	transcript	XM_038526446.1	protein_coding	5	c.376-1145A>G		-1	-1	-1	-1	-1	-1	0
chr1	48522578	A	G	PASS	1/1	intron_variant	MODIFIER	TMEM181	TMEM181	transcript	XM_038526447.1	protein_coding	5	c.364-1145A>G		-1	-1	-1	-1	-1	-1	0
chr1	48523904	T	C	PASS	1/1	intron_variant	MODIFIER	TMEM181	TMEM181	transcript	XM_038526444.1	protein_coding	6	c.615+71T>C		-1	-1	-1	-1	-1	-1	0
chr1	48523904	T	C	PASS	1/1	intron_variant	MODIFIER	TMEM181	TMEM181	transcript	XM_038526445.1	protein_coding	6	c.492+71T>C		-1	-1	-1	-1	-1	-1	0
chr1	48523904	T	C	PASS	1/1	intron_variant	MODIFIER	TMEM181	TMEM181	transcript	XM_038526446.1	protein_coding	6	c.486+71T>C		-1	-1	-1	-1	-1	-1	0
chr1	48523904	T	C	PASS	1/1	intron_variant	MODIFIER	TMEM181	TMEM181	transcript	XM_038526447.1	protein_coding	6	c.474+71T>C		-1	-1	-1	-1	-1	-1	0
chr1	48524823	C	T	PASS	1/1	intron_variant	MODIFIER	TMEM181	TMEM181	transcript	XM_038526444.1	protein_coding	6	c.615+990C>T		-1	-1	-1	-1	-1	-1	0
chr1	48524823	C	T	PASS	1/1	intron_variant	MODIFIER	TMEM181	TMEM181	transcript	XM_038526445.1	protein_coding	6	c.492+990C>T		-1	-1	-1	-1	-1	-1	0
chr1	48524823	C	T	PASS	1/1	intron_variant	MODIFIER	TMEM181	TMEM181	transcript	XM_038526446.1	protein_coding	6	c.486+990C>T		-1	-1	-1	-1	-1	-1	0
chr1	48524823	C	T	PASS	1/1	intron_variant	MODIFIER	TMEM181	TMEM181	transcript	XM_038526447.1	protein_coding	6	c.474+990C>T		-1	-1	-1	-1	-1	-1	0
chr1	48525890	C	T	PASS	1/1	intron_variant	MODIFIER	TMEM181	TMEM181	transcript	XM_038526444.1	protein_coding	6	c.615+2057C>T		-1	-1	-1	-1	-1	-1	0
chr1	48525890	C	T	PASS	1/1	intron_variant	MODIFIER	TMEM181	TMEM181	transcript	XM_038526445.1	protein_coding	6	c.492+2057C>T		-1	-1	-1	-1	-1	-1	0
chr1	48525890	C	T	PASS	1/1	intron_variant	MODIFIER	TMEM181	TMEM181	transcript	XM_038526446.1	protein_coding	6	c.486+2057C>T		-1	-1	-1	-1	-1	-1	0
chr1	48525890	C	T	PASS	1/1	intron_variant	MODIFIER	TMEM181	TMEM181	transcript	XM_038526447.1	protein_coding	6	c.474+2057C>T		-1	-1	-1	-1	-1	-1	0
chr1	48525970	CAGAG	C	PASS	1/1	intron_variant	MODIFIER	TMEM181	TMEM181	transcript	XM_038526444.1	protein_coding	6	c.615+2138_615+2141delAGAG		-1	-1	-1	-1	-1	-1	0
chr1	48525970	CAGAG	C	PASS	1/1	intron_variant	MODIFIER	TMEM181	TMEM181	transcript	XM_038526445.1	protein_coding	6	c.492+2138_492+2141delAGAG		-1	-1	-1	-1	-1	-1	0
chr1	48525970	CAGAG	C	PASS	1/1	intron_variant	MODIFIER	TMEM181	TMEM181	transcript	XM_038526446.1	protein_coding	6	c.486+2138_486+2141delAGAG		-1	-1	-1	-1	-1	-1	0
chr1	48525970	CAGAG	C	PASS	1/1	intron_variant	MODIFIER	TMEM181	TMEM181	transcript	XM_038526447.1	protein_coding	6	c.474+2138_474+2141delAGAG		-1	-1	-1	-1	-1	-1	0
chr1	48526274	C	T	PASS	1/1	intron_variant	MODIFIER	TMEM181	TMEM181	transcript	XM_038526444.1	protein_coding	6	c.615+2441C>T		-1	-1	-1	-1	-1	-1	0
chr1	48526274	C	T	PASS	1/1	intron_variant	MODIFIER	TMEM181	TMEM181	transcript	XM_038526445.1	protein_coding	6	c.492+2441C>T		-1	-1	-1	-1	-1	-1	0
chr1	48526274	C	T	PASS	1/1	intron_variant	MODIFIER	TMEM181	TMEM181	transcript	XM_038526446.1	protein_coding	6	c.486+2441C>T		-1	-1	-1	-1	-1	-1	0
chr1	48526274	C	T	PASS	1/1	intron_variant	MODIFIER	TMEM181	TMEM181	transcript	XM_038526447.1	protein_coding	6	c.474+2441C>T		-1	-1	-1	-1	-1	-1	0
chr1	48526295	G	A	PASS	1/1	intron_variant	MODIFIER	TMEM181	TMEM181	transcript	XM_038526444.1	protein_coding	6	c.615+2462G>A		-1	-1	-1	-1	-1	-1	0
chr1	48526295	G	A	PASS	1/1	intron_variant	MODIFIER	TMEM181	TMEM181	transcript	XM_038526445.1	protein_coding	6	c.492+2462G>A		-1	-1	-1	-1	-1	-1	0
chr1	48526295	G	A	PASS	1/1	intron_variant	MODIFIER	TMEM181	TMEM181	transcript	XM_038526446.1	protein_coding	6	c.486+2462G>A		-1	-1	-1	-1	-1	-1	0
chr1	48526295	G	A	PASS	1/1	intron_variant	MODIFIER	TMEM181	TMEM181	transcript	XM_038526447.1	protein_coding	6	c.474+2462G>A		-1	-1	-1	-1	-1	-1	0
chr1	48526869	A	T	PASS	1/1	intron_variant	MODIFIER	TMEM181	TMEM181	transcript	XM_038526444.1	protein_coding	6	c.615+3036A>T		-1	-1	-1	-1	-1	-1	0
chr1	48526869	A	T	PASS	1/1	intron_variant	MODIFIER	TMEM181	TMEM181	transcript	XM_038526445.1	protein_coding	6	c.492+3036A>T		-1	-1	-1	-1	-1	-1	0
chr1	48526869	A	T	PASS	1/1	intron_variant	MODIFIER	TMEM181	TMEM181	transcript	XM_038526446.1	protein_coding	6	c.486+3036A>T		-1	-1	-1	-1	-1	-1	0
chr1	48526869	A	T	PASS	1/1	intron_variant	MODIFIER	TMEM181	TMEM181	transcript	XM_038526447.1	protein_coding	6	c.474+3036A>T		-1	-1	-1	-1	-1	-1	0
chr1	48528413	C	T	PASS	1/1	intron_variant	MODIFIER	TMEM181	TMEM181	transcript	XM_038526444.1	protein_coding	6	c.615+4580C>T		-1	-1	-1	-1	-1	-1	0
chr1	48528413	C	T	PASS	1/1	intron_variant	MODIFIER	TMEM181	TMEM181	transcript	XM_038526445.1	protein_coding	6	c.492+4580C>T		-1	-1	-1	-1	-1	-1	0
chr1	48528413	C	T	PASS	1/1	intron_variant	MODIFIER	TMEM181	TMEM181	transcript	XM_038526446.1	protein_coding	6	c.486+4580C>T		-1	-1	-1	-1	-1	-1	0
chr1	48528413	C	T	PASS	1/1	intron_variant	MODIFIER	TMEM181	TMEM181	transcript	XM_038526447.1	protein_coding	6	c.474+4580C>T		-1	-1	-1	-1	-1	-1	0
chr1	48528894	T	C	PASS	1/1	intron_variant	MODIFIER	TMEM181	TMEM181	transcript	XM_038526444.1	protein_coding	6	c.615+5061T>C		-1	-1	-1	-1	-1	-1	0
chr1	48528894	T	C	PASS	1/1	intron_variant	MODIFIER	TMEM181	TMEM181	transcript	XM_038526445.1	protein_coding	6	c.492+5061T>C		-1	-1	-1	-1	-1	-1	0
chr1	48528894	T	C	PASS	1/1	intron_variant	MODIFIER	TMEM181	TMEM181	transcript	XM_038526446.1	protein_coding	6	c.486+5061T>C		-1	-1	-1	-1	-1	-1	0
chr1	48528894	T	C	PASS	1/1	intron_variant	MODIFIER	TMEM181	TMEM181	transcript	XM_038526447.1	protein_coding	6	c.474+5061T>C		-1	-1	-1	-1	-1	-1	0
chr1	48528946	A	G	PASS	1/1	intron_variant	MODIFIER	TMEM181	TMEM181	transcript	XM_038526444.1	protein_coding	6	c.615+5113A>G		-1	-1	-1	-1	-1	-1	0
chr1	48528946	A	G	PASS	1/1	intron_variant	MODIFIER	TMEM181	TMEM181	transcript	XM_038526445.1	protein_coding	6	c.492+5113A>G		-1	-1	-1	-1	-1	-1	0
chr1	48528946	A	G	PASS	1/1	intron_variant	MODIFIER	TMEM181	TMEM181	transcript	XM_038526446.1	protein_coding	6	c.486+5113A>G		-1	-1	-1	-1	-1	-1	0
chr1	48528946	A	G	PASS	1/1	intron_variant	MODIFIER	TMEM181	TMEM181	transcript	XM_038526447.1	protein_coding	6	c.474+5113A>G		-1	-1	-1	-1	-1	-1	0
chr1	48529216	GC	G	PASS	1/1	intron_variant	MODIFIER	TMEM181	TMEM181	transcript	XM_038526444.1	protein_coding	6	c.615+5384delC		-1	-1	-1	-1	-1	-1	0
chr1	48529216	GC	G	PASS	1/1	intron_variant	MODIFIER	TMEM181	TMEM181	transcript	XM_038526445.1	protein_coding	6	c.492+5384delC		-1	-1	-1	-1	-1	-1	0
chr1	48529216	GC	G	PASS	1/1	intron_variant	MODIFIER	TMEM181	TMEM181	transcript	XM_038526446.1	protein_coding	6	c.486+5384delC		-1	-1	-1	-1	-1	-1	0
chr1	48529216	GC	G	PASS	1/1	intron_variant	MODIFIER	TMEM181	TMEM181	transcript	XM_038526447.1	protein_coding	6	c.474+5384delC		-1	-1	-1	-1	-1	-1	0
chr1	48529549	A	G	PASS	1/1	intron_variant	MODIFIER	TMEM181	TMEM181	transcript	XM_038526444.1	protein_coding	6	c.616-5544A>G		-1	-1	-1	-1	-1	-1	0
chr1	48529549	A	G	PASS	1/1	intron_variant	MODIFIER	TMEM181	TMEM181	transcript	XM_038526445.1	protein_coding	6	c.493-5544A>G		-1	-1	-1	-1	-1	-1	0
chr1	48529549	A	G	PASS	1/1	intron_variant	MODIFIER	TMEM181	TMEM181	transcript	XM_038526446.1	protein_coding	6	c.487-5544A>G		-1	-1	-1	-1	-1	-1	0
chr1	48529549	A	G	PASS	1/1	intron_variant	MODIFIER	TMEM181	TMEM181	transcript	XM_038526447.1	protein_coding	6	c.475-5544A>G		-1	-1	-1	-1	-1	-1	0
chr1	48529616	C	A	PASS	1/1	intron_variant	MODIFIER	TMEM181	TMEM181	transcript	XM_038526444.1	protein_coding	6	c.616-5477C>A		-1	-1	-1	-1	-1	-1	0
chr1	48529616	C	A	PASS	1/1	intron_variant	MODIFIER	TMEM181	TMEM181	transcript	XM_038526445.1	protein_coding	6	c.493-5477C>A		-1	-1	-1	-1	-1	-1	0
chr1	48529616	C	A	PASS	1/1	intron_variant	MODIFIER	TMEM181	TMEM181	transcript	XM_038526446.1	protein_coding	6	c.487-5477C>A		-1	-1	-1	-1	-1	-1	0
chr1	48529616	C	A	PASS	1/1	intron_variant	MODIFIER	TMEM181	TMEM181	transcript	XM_038526447.1	protein_coding	6	c.475-5477C>A		-1	-1	-1	-1	-1	-1	0
chr1	48529828	T	TC	PASS	1/1	intron_variant	MODIFIER	TMEM181	TMEM181	transcript	XM_038526444.1	protein_coding	6	c.616-5265_616-5264insC		-1	-1	-1	-1	-1	-1	0
chr1	48529828	T	TC	PASS	1/1	intron_variant	MODIFIER	TMEM181	TMEM181	transcript	XM_038526445.1	protein_coding	6	c.493-5265_493-5264insC		-1	-1	-1	-1	-1	-1	0
chr1	48529828	T	TC	PASS	1/1	intron_variant	MODIFIER	TMEM181	TMEM181	transcript	XM_038526446.1	protein_coding	6	c.487-5265_487-5264insC		-1	-1	-1	-1	-1	-1	0
chr1	48529828	T	TC	PASS	1/1	intron_variant	MODIFIER	TMEM181	TMEM181	transcript	XM_038526447.1	protein_coding	6	c.475-5265_475-5264insC		-1	-1	-1	-1	-1	-1	0
chr1	48530468	G	GCC	PASS	1/1	intron_variant	MODIFIER	TMEM181	TMEM181	transcript	XM_038526444.1	protein_coding	6	c.616-4625_616-4624insCC		-1	-1	-1	-1	-1	-1	0
chr1	48530468	G	GCC	PASS	1/1	intron_variant	MODIFIER	TMEM181	TMEM181	transcript	XM_038526445.1	protein_coding	6	c.493-4625_493-4624insCC		-1	-1	-1	-1	-1	-1	0
chr1	48530468	G	GCC	PASS	1/1	intron_variant	MODIFIER	TMEM181	TMEM181	transcript	XM_038526446.1	protein_coding	6	c.487-4625_487-4624insCC		-1	-1	-1	-1	-1	-1	0
chr1	48530468	G	GCC	PASS	1/1	intron_variant	MODIFIER	TMEM181	TMEM181	transcript	XM_038526447.1	protein_coding	6	c.475-4625_475-4624insCC		-1	-1	-1	-1	-1	-1	0
chr1	48530979	G	A	PASS	1/1	intron_variant	MODIFIER	TMEM181	TMEM181	transcript	XM_038526444.1	protein_coding	6	c.616-4114G>A		-1	-1	-1	-1	-1	-1	0
chr1	48530979	G	A	PASS	1/1	intron_variant	MODIFIER	TMEM181	TMEM181	transcript	XM_038526445.1	protein_coding	6	c.493-4114G>A		-1	-1	-1	-1	-1	-1	0
chr1	48530979	G	A	PASS	1/1	intron_variant	MODIFIER	TMEM181	TMEM181	transcript	XM_038526446.1	protein_coding	6	c.487-4114G>A		-1	-1	-1	-1	-1	-1	0
chr1	48530979	G	A	PASS	1/1	intron_variant	MODIFIER	TMEM181	TMEM181	transcript	XM_038526447.1	protein_coding	6	c.475-4114G>A		-1	-1	-1	-1	-1	-1	0
chr1	48533720	T	TC	PASS	1/1	intron_variant	MODIFIER	TMEM181	TMEM181	transcript	XM_038526444.1	protein_coding	6	c.616-1373_616-1372insC		-1	-1	-1	-1	-1	-1	0
chr1	48533720	T	TC	PASS	1/1	intron_variant	MODIFIER	TMEM181	TMEM181	transcript	XM_038526445.1	protein_coding	6	c.493-1373_493-1372insC		-1	-1	-1	-1	-1	-1	0
chr1	48533720	T	TC	PASS	1/1	intron_variant	MODIFIER	TMEM181	TMEM181	transcript	XM_038526446.1	protein_coding	6	c.487-1373_487-1372insC		-1	-1	-1	-1	-1	-1	0
chr1	48533720	T	TC	PASS	1/1	intron_variant	MODIFIER	TMEM181	TMEM181	transcript	XM_038526447.1	protein_coding	6	c.475-1373_475-1372insC		-1	-1	-1	-1	-1	-1	0
chr1	48534491	G	A	PASS	1/1	intron_variant	MODIFIER	TMEM181	TMEM181	transcript	XM_038526444.1	protein_coding	6	c.616-602G>A		-1	-1	-1	-1	-1	-1	0
chr1	48534491	G	A	PASS	1/1	intron_variant	MODIFIER	TMEM181	TMEM181	transcript	XM_038526445.1	protein_coding	6	c.493-602G>A		-1	-1	-1	-1	-1	-1	0
chr1	48534491	G	A	PASS	1/1	intron_variant	MODIFIER	TMEM181	TMEM181	transcript	XM_038526446.1	protein_coding	6	c.487-602G>A		-1	-1	-1	-1	-1	-1	0
chr1	48534491	G	A	PASS	1/1	intron_variant	MODIFIER	TMEM181	TMEM181	transcript	XM_038526447.1	protein_coding	6	c.475-602G>A		-1	-1	-1	-1	-1	-1	0
chr1	48537461	C	T	PASS	1/1	intron_variant	MODIFIER	TMEM181	TMEM181	transcript	XM_038526444.1	protein_coding	7	c.697-121C>T		-1	-1	-1	-1	-1	-1	0
chr1	48537461	C	T	PASS	1/1	intron_variant	MODIFIER	TMEM181	TMEM181	transcript	XM_038526445.1	protein_coding	7	c.574-121C>T		-1	-1	-1	-1	-1	-1	0
chr1	48537461	C	T	PASS	1/1	intron_variant	MODIFIER	TMEM181	TMEM181	transcript	XM_038526446.1	protein_coding	7	c.568-121C>T		-1	-1	-1	-1	-1	-1	0
chr1	48537461	C	T	PASS	1/1	intron_variant	MODIFIER	TMEM181	TMEM181	transcript	XM_038526447.1	protein_coding	7	c.556-121C>T		-1	-1	-1	-1	-1	-1	0
chr1	48539927	CTCTG	C	PASS	1/1	intron_variant	MODIFIER	TMEM181	TMEM181	transcript	XM_038526444.1	protein_coding	10	c.1020-121_1020-118delTCTG		-1	-1	-1	-1	-1	-1	0
chr1	48539927	CTCTG	C	PASS	1/1	intron_variant	MODIFIER	TMEM181	TMEM181	transcript	XM_038526445.1	protein_coding	10	c.897-121_897-118delTCTG		-1	-1	-1	-1	-1	-1	0
chr1	48539927	CTCTG	C	PASS	1/1	intron_variant	MODIFIER	TMEM181	TMEM181	transcript	XM_038526446.1	protein_coding	10	c.891-121_891-118delTCTG		-1	-1	-1	-1	-1	-1	0
chr1	48539927	CTCTG	C	PASS	1/1	intron_variant	MODIFIER	TMEM181	TMEM181	transcript	XM_038526447.1	protein_coding	10	c.879-121_879-118delTCTG		-1	-1	-1	-1	-1	-1	0
chr1	48540660	C	T	PASS	1/1	intron_variant	MODIFIER	TMEM181	TMEM181	transcript	XM_038526444.1	protein_coding	11	c.1077+554C>T		-1	-1	-1	-1	-1	-1	0
chr1	48540660	C	T	PASS	1/1	intron_variant	MODIFIER	TMEM181	TMEM181	transcript	XM_038526445.1	protein_coding	11	c.954+554C>T		-1	-1	-1	-1	-1	-1	0
chr1	48540660	C	T	PASS	1/1	intron_variant	MODIFIER	TMEM181	TMEM181	transcript	XM_038526446.1	protein_coding	11	c.948+554C>T		-1	-1	-1	-1	-1	-1	0
chr1	48540660	C	T	PASS	1/1	intron_variant	MODIFIER	TMEM181	TMEM181	transcript	XM_038526447.1	protein_coding	11	c.936+554C>T		-1	-1	-1	-1	-1	-1	0
chr1	48541679	T	G	PASS	1/1	intron_variant	MODIFIER	TMEM181	TMEM181	transcript	XM_038526444.1	protein_coding	11	c.1078-644T>G		-1	-1	-1	-1	-1	-1	0
chr1	48541679	T	G	PASS	1/1	intron_variant	MODIFIER	TMEM181	TMEM181	transcript	XM_038526445.1	protein_coding	11	c.955-644T>G		-1	-1	-1	-1	-1	-1	0
chr1	48541679	T	G	PASS	1/1	intron_variant	MODIFIER	TMEM181	TMEM181	transcript	XM_038526446.1	protein_coding	11	c.949-644T>G		-1	-1	-1	-1	-1	-1	0
chr1	48541679	T	G	PASS	1/1	intron_variant	MODIFIER	TMEM181	TMEM181	transcript	XM_038526447.1	protein_coding	11	c.937-644T>G		-1	-1	-1	-1	-1	-1	0
chr1	48544070	CCT	C	PASS	1/1	intron_variant	MODIFIER	TMEM181	TMEM181	transcript	XM_038526444.1	protein_coding	13	c.1232+1001_1232+1002delCT		-1	-1	-1	-1	-1	-1	0
chr1	48544070	CCT	C	PASS	1/1	intron_variant	MODIFIER	TMEM181	TMEM181	transcript	XM_038526445.1	protein_coding	13	c.1109+1001_1109+1002delCT		-1	-1	-1	-1	-1	-1	0
chr1	48544070	CCT	C	PASS	1/1	intron_variant	MODIFIER	TMEM181	TMEM181	transcript	XM_038526446.1	protein_coding	13	c.1103+1001_1103+1002delCT		-1	-1	-1	-1	-1	-1	0
chr1	48544070	CCT	C	PASS	1/1	intron_variant	MODIFIER	TMEM181	TMEM181	transcript	XM_038526447.1	protein_coding	13	c.1091+1001_1091+1002delCT		-1	-1	-1	-1	-1	-1	0
chr1	48545816	G	T	PASS	1/1	intron_variant	MODIFIER	TMEM181	TMEM181	transcript	XM_038526444.1	protein_coding	14	c.1315+198G>T		-1	-1	-1	-1	-1	-1	0
chr1	48545816	G	T	PASS	1/1	intron_variant	MODIFIER	TMEM181	TMEM181	transcript	XM_038526445.1	protein_coding	14	c.1192+198G>T		-1	-1	-1	-1	-1	-1	0
chr1	48545816	G	T	PASS	1/1	intron_variant	MODIFIER	TMEM181	TMEM181	transcript	XM_038526446.1	protein_coding	14	c.1186+198G>T		-1	-1	-1	-1	-1	-1	0
chr1	48545816	G	T	PASS	1/1	intron_variant	MODIFIER	TMEM181	TMEM181	transcript	XM_038526447.1	protein_coding	14	c.1174+198G>T		-1	-1	-1	-1	-1	-1	0
chr1	48545880	G	A	PASS	1/1	intron_variant	MODIFIER	TMEM181	TMEM181	transcript	XM_038526444.1	protein_coding	14	c.1315+262G>A		-1	-1	-1	-1	-1	-1	0
chr1	48545880	G	A	PASS	1/1	intron_variant	MODIFIER	TMEM181	TMEM181	transcript	XM_038526445.1	protein_coding	14	c.1192+262G>A		-1	-1	-1	-1	-1	-1	0
chr1	48545880	G	A	PASS	1/1	intron_variant	MODIFIER	TMEM181	TMEM181	transcript	XM_038526446.1	protein_coding	14	c.1186+262G>A		-1	-1	-1	-1	-1	-1	0
chr1	48545880	G	A	PASS	1/1	intron_variant	MODIFIER	TMEM181	TMEM181	transcript	XM_038526447.1	protein_coding	14	c.1174+262G>A		-1	-1	-1	-1	-1	-1	0
chr1	48551151	G	A	PASS	1/1	3_prime_UTR_variant	MODIFIER	TMEM181	TMEM181	transcript	XM_038526444.1	protein_coding	17	c.*3085G>A		-1	-1	-1	-1	-1	-1	3085
chr1	48551151	G	A	PASS	1/1	3_prime_UTR_variant	MODIFIER	TMEM181	TMEM181	transcript	XM_038526445.1	protein_coding	17	c.*3085G>A		-1	-1	-1	-1	-1	-1	3085
chr1	48551151	G	A	PASS	1/1	3_prime_UTR_variant	MODIFIER	TMEM181	TMEM181	transcript	XM_038526446.1	protein_coding	17	c.*3085G>A		-1	-1	-1	-1	-1	-1	3085
chr1	48551151	G	A	PASS	1/1	3_prime_UTR_variant	MODIFIER	TMEM181	TMEM181	transcript	XM_038526447.1	protein_coding	17	c.*3085G>A		-1	-1	-1	-1	-1	-1	3085
chr1	48551151	G	A	PASS	1/1	downstream_gene_variant	MODIFIER	DYNLT1	DYNLT1	transcript	XM_038526448.1	protein_coding	-1	c.*1063C>T		-1	-1	-1	-1	-1	-1	713
chr1	48551477	T	A	PASS	1/1	downstream_gene_variant	MODIFIER	TMEM181	TMEM181	transcript	XM_038526444.1	protein_coding	-1	c.*3411T>A		-1	-1	-1	-1	-1	-1	210
chr1	48551477	T	A	PASS	1/1	downstream_gene_variant	MODIFIER	DYNLT1	DYNLT1	transcript	XM_038526448.1	protein_coding	-1	c.*737A>T		-1	-1	-1	-1	-1	-1	387
chr1	48551477	T	A	PASS	1/1	downstream_gene_variant	MODIFIER	TMEM181	TMEM181	transcript	XM_038526445.1	protein_coding	-1	c.*3411T>A		-1	-1	-1	-1	-1	-1	210
chr1	48551477	T	A	PASS	1/1	downstream_gene_variant	MODIFIER	TMEM181	TMEM181	transcript	XM_038526446.1	protein_coding	-1	c.*3411T>A		-1	-1	-1	-1	-1	-1	210
chr1	48551477	T	A	PASS	1/1	downstream_gene_variant	MODIFIER	TMEM181	TMEM181	transcript	XM_038526447.1	protein_coding	-1	c.*3411T>A		-1	-1	-1	-1	-1	-1	210
chr1	48551477	T	A	PASS	1/1	intergenic_region	MODIFIER	TMEM181-DYNLT1	TMEM181-DYNLT1	intergenic_region	TMEM181-DYNLT1		-1	n.48551477T>A		-1	-1	-1	-1	-1	-1	0
chr1	48551516	T	G	PASS	1/1	downstream_gene_variant	MODIFIER	TMEM181	TMEM181	transcript	XM_038526444.1	protein_coding	-1	c.*3450T>G		-1	-1	-1	-1	-1	-1	249
chr1	48551516	T	G	PASS	1/1	downstream_gene_variant	MODIFIER	DYNLT1	DYNLT1	transcript	XM_038526448.1	protein_coding	-1	c.*698A>C		-1	-1	-1	-1	-1	-1	348
chr1	48551516	T	G	PASS	1/1	downstream_gene_variant	MODIFIER	TMEM181	TMEM181	transcript	XM_038526445.1	protein_coding	-1	c.*3450T>G		-1	-1	-1	-1	-1	-1	249
chr1	48551516	T	G	PASS	1/1	downstream_gene_variant	MODIFIER	TMEM181	TMEM181	transcript	XM_038526446.1	protein_coding	-1	c.*3450T>G		-1	-1	-1	-1	-1	-1	249
chr1	48551516	T	G	PASS	1/1	downstream_gene_variant	MODIFIER	TMEM181	TMEM181	transcript	XM_038526447.1	protein_coding	-1	c.*3450T>G		-1	-1	-1	-1	-1	-1	249
chr1	48551516	T	G	PASS	1/1	intergenic_region	MODIFIER	TMEM181-DYNLT1	TMEM181-DYNLT1	intergenic_region	TMEM181-DYNLT1		-1	n.48551516T>G		-1	-1	-1	-1	-1	-1	0
chr1	48551590	C	A	PASS	1/1	downstream_gene_variant	MODIFIER	TMEM181	TMEM181	transcript	XM_038526444.1	protein_coding	-1	c.*3524C>A		-1	-1	-1	-1	-1	-1	323
chr1	48551590	C	A	PASS	1/1	downstream_gene_variant	MODIFIER	DYNLT1	DYNLT1	transcript	XM_038526448.1	protein_coding	-1	c.*624G>T		-1	-1	-1	-1	-1	-1	274
chr1	48551590	C	A	PASS	1/1	downstream_gene_variant	MODIFIER	TMEM181	TMEM181	transcript	XM_038526445.1	protein_coding	-1	c.*3524C>A		-1	-1	-1	-1	-1	-1	323
chr1	48551590	C	A	PASS	1/1	downstream_gene_variant	MODIFIER	TMEM181	TMEM181	transcript	XM_038526446.1	protein_coding	-1	c.*3524C>A		-1	-1	-1	-1	-1	-1	323
chr1	48551590	C	A	PASS	1/1	downstream_gene_variant	MODIFIER	TMEM181	TMEM181	transcript	XM_038526447.1	protein_coding	-1	c.*3524C>A		-1	-1	-1	-1	-1	-1	323
chr1	48551590	C	A	PASS	1/1	intergenic_region	MODIFIER	TMEM181-DYNLT1	TMEM181-DYNLT1	intergenic_region	TMEM181-DYNLT1		-1	n.48551590C>A		-1	-1	-1	-1	-1	-1	0
chr1	48552987	CCA	C	PASS	1/1	downstream_gene_variant	MODIFIER	TMEM181	TMEM181	transcript	XM_038526444.1	protein_coding	-1	c.*4922_*4923delCA		-1	-1	-1	-1	-1	-1	1721
chr1	48552987	CCA	C	PASS	1/1	downstream_gene_variant	MODIFIER	TMEM181	TMEM181	transcript	XM_038526445.1	protein_coding	-1	c.*4922_*4923delCA		-1	-1	-1	-1	-1	-1	1721
chr1	48552987	CCA	C	PASS	1/1	downstream_gene_variant	MODIFIER	TMEM181	TMEM181	transcript	XM_038526446.1	protein_coding	-1	c.*4922_*4923delCA		-1	-1	-1	-1	-1	-1	1721
chr1	48552987	CCA	C	PASS	1/1	downstream_gene_variant	MODIFIER	TMEM181	TMEM181	transcript	XM_038526447.1	protein_coding	-1	c.*4922_*4923delCA		-1	-1	-1	-1	-1	-1	1721
chr1	48552987	CCA	C	PASS	1/1	intron_variant	MODIFIER	DYNLT1	DYNLT1	transcript	XM_038526448.1	protein_coding	3	c.193+35_193+36delTG		-1	-1	-1	-1	-1	-1	0
chr1	48555410	G	T	PASS	1/1	upstream_gene_variant	MODIFIER	SYTL3	SYTL3	transcript	XM_038526449.1	protein_coding	-1	c.-5431G>T		-1	-1	-1	-1	-1	-1	4191
chr1	48555410	G	T	PASS	1/1	upstream_gene_variant	MODIFIER	SYTL3	SYTL3	transcript	XM_038526454.1	protein_coding	-1	c.-5431G>T		-1	-1	-1	-1	-1	-1	4190
chr1	48555410	G	T	PASS	1/1	upstream_gene_variant	MODIFIER	SYTL3	SYTL3	transcript	XM_038526450.1	protein_coding	-1	c.-5408G>T		-1	-1	-1	-1	-1	-1	4191
chr1	48555410	G	T	PASS	1/1	upstream_gene_variant	MODIFIER	SYTL3	SYTL3	transcript	XM_038526452.1	protein_coding	-1	c.-5310G>T		-1	-1	-1	-1	-1	-1	4191
chr1	48555410	G	T	PASS	1/1	upstream_gene_variant	MODIFIER	SYTL3	SYTL3	transcript	XM_038526453.1	protein_coding	-1	c.-5287G>T		-1	-1	-1	-1	-1	-1	4191
chr1	48555410	G	T	PASS	1/1	upstream_gene_variant	MODIFIER	SYTL3	SYTL3	transcript	XM_038526455.1	protein_coding	-1	c.-5431G>T		-1	-1	-1	-1	-1	-1	4193
chr1	48555410	G	T	PASS	1/1	downstream_gene_variant	MODIFIER	TMEM181	TMEM181	transcript	XM_038526444.1	protein_coding	-1	c.*7344G>T		-1	-1	-1	-1	-1	-1	4143
chr1	48555410	G	T	PASS	1/1	downstream_gene_variant	MODIFIER	TMEM181	TMEM181	transcript	XM_038526445.1	protein_coding	-1	c.*7344G>T		-1	-1	-1	-1	-1	-1	4143
chr1	48555410	G	T	PASS	1/1	downstream_gene_variant	MODIFIER	TMEM181	TMEM181	transcript	XM_038526446.1	protein_coding	-1	c.*7344G>T		-1	-1	-1	-1	-1	-1	4143
chr1	48555410	G	T	PASS	1/1	downstream_gene_variant	MODIFIER	TMEM181	TMEM181	transcript	XM_038526447.1	protein_coding	-1	c.*7344G>T		-1	-1	-1	-1	-1	-1	4143
chr1	48555410	G	T	PASS	1/1	intron_variant	MODIFIER	DYNLT1	DYNLT1	transcript	XM_038526448.1	protein_coding	2	c.69+809C>A		-1	-1	-1	-1	-1	-1	0
chr1	48556353	C	T	PASS	1/1	upstream_gene_variant	MODIFIER	SYTL3	SYTL3	transcript	XM_038526449.1	protein_coding	-1	c.-4488C>T		-1	-1	-1	-1	-1	-1	3248
chr1	48556353	C	T	PASS	1/1	upstream_gene_variant	MODIFIER	SYTL3	SYTL3	transcript	XM_038526454.1	protein_coding	-1	c.-4488C>T		-1	-1	-1	-1	-1	-1	3247
chr1	48556353	C	T	PASS	1/1	upstream_gene_variant	MODIFIER	SYTL3	SYTL3	transcript	XM_038526450.1	protein_coding	-1	c.-4465C>T		-1	-1	-1	-1	-1	-1	3248
chr1	48556353	C	T	PASS	1/1	upstream_gene_variant	MODIFIER	SYTL3	SYTL3	transcript	XM_038526452.1	protein_coding	-1	c.-4367C>T		-1	-1	-1	-1	-1	-1	3248
chr1	48556353	C	T	PASS	1/1	upstream_gene_variant	MODIFIER	SYTL3	SYTL3	transcript	XM_038526453.1	protein_coding	-1	c.-4344C>T		-1	-1	-1	-1	-1	-1	3248
chr1	48556353	C	T	PASS	1/1	upstream_gene_variant	MODIFIER	SYTL3	SYTL3	transcript	XM_038526455.1	protein_coding	-1	c.-4488C>T		-1	-1	-1	-1	-1	-1	3250
chr1	48556353	C	T	PASS	1/1	intron_variant	MODIFIER	DYNLT1	DYNLT1	transcript	XM_038526448.1	protein_coding	1	c.28-93G>A		-1	-1	-1	-1	-1	-1	0
chr1	48557684	A	T	PASS	1/1	upstream_gene_variant	MODIFIER	SYTL3	SYTL3	transcript	XM_038526449.1	protein_coding	-1	c.-3157A>T		-1	-1	-1	-1	-1	-1	1917
chr1	48557684	A	T	PASS	1/1	upstream_gene_variant	MODIFIER	SYTL3	SYTL3	transcript	XM_038526454.1	protein_coding	-1	c.-3157A>T		-1	-1	-1	-1	-1	-1	1916
chr1	48557684	A	T	PASS	1/1	upstream_gene_variant	MODIFIER	SYTL3	SYTL3	transcript	XM_038526450.1	protein_coding	-1	c.-3134A>T		-1	-1	-1	-1	-1	-1	1917
chr1	48557684	A	T	PASS	1/1	upstream_gene_variant	MODIFIER	SYTL3	SYTL3	transcript	XM_038526452.1	protein_coding	-1	c.-3036A>T		-1	-1	-1	-1	-1	-1	1917
chr1	48557684	A	T	PASS	1/1	upstream_gene_variant	MODIFIER	SYTL3	SYTL3	transcript	XM_038526453.1	protein_coding	-1	c.-3013A>T		-1	-1	-1	-1	-1	-1	1917
chr1	48557684	A	T	PASS	1/1	upstream_gene_variant	MODIFIER	SYTL3	SYTL3	transcript	XM_038526455.1	protein_coding	-1	c.-3157A>T		-1	-1	-1	-1	-1	-1	1919
chr1	48557684	A	T	PASS	1/1	intron_variant	MODIFIER	DYNLT1	DYNLT1	transcript	XM_038526448.1	protein_coding	1	c.28-1424T>A		-1	-1	-1	-1	-1	-1	0
chr1	48557873	T	C	PASS	1/1	upstream_gene_variant	MODIFIER	SYTL3	SYTL3	transcript	XM_038526449.1	protein_coding	-1	c.-2968T>C		-1	-1	-1	-1	-1	-1	1728
chr1	48557873	T	C	PASS	1/1	upstream_gene_variant	MODIFIER	SYTL3	SYTL3	transcript	XM_038526454.1	protein_coding	-1	c.-2968T>C		-1	-1	-1	-1	-1	-1	1727
chr1	48557873	T	C	PASS	1/1	upstream_gene_variant	MODIFIER	SYTL3	SYTL3	transcript	XM_038526450.1	protein_coding	-1	c.-2945T>C		-1	-1	-1	-1	-1	-1	1728
chr1	48557873	T	C	PASS	1/1	upstream_gene_variant	MODIFIER	SYTL3	SYTL3	transcript	XM_038526452.1	protein_coding	-1	c.-2847T>C		-1	-1	-1	-1	-1	-1	1728
chr1	48557873	T	C	PASS	1/1	upstream_gene_variant	MODIFIER	SYTL3	SYTL3	transcript	XM_038526453.1	protein_coding	-1	c.-2824T>C		-1	-1	-1	-1	-1	-1	1728
chr1	48557873	T	C	PASS	1/1	upstream_gene_variant	MODIFIER	SYTL3	SYTL3	transcript	XM_038526455.1	protein_coding	-1	c.-2968T>C		-1	-1	-1	-1	-1	-1	1730
chr1	48557873	T	C	PASS	1/1	intron_variant	MODIFIER	DYNLT1	DYNLT1	transcript	XM_038526448.1	protein_coding	1	c.27+1522A>G		-1	-1	-1	-1	-1	-1	0
chr1	48834232	C	CATCTTTTTTTTTTTTTTTTTTTTTTTTTTTTTTTTTTTGTGATGTCAA	PASS	0/1	intron_variant	MODIFIER	RSPH3	RSPH3	transcript	XM_038526458.1	protein_coding	2	c.807+676_807+677insTTGACATCACAAAAAAAAAAAAAAAAAAAAAAAAAAAAAAAAAAAGAT		-1	-1	-1	-1	-1	-1	0
chr1	48846813	A	T	PASS	1/1	intron_variant	MODIFIER	LOC111095876	LOC111095876	transcript	XM_038526459.1	protein_coding	2	c.-331-111A>T		-1	-1	-1	-1	-1	-1	0
chr1	48846813	A	T	PASS	1/1	intron_variant	MODIFIER	LOC111095876	LOC111095876	transcript	XM_038526462.1	protein_coding	1	c.-331-111A>T		-1	-1	-1	-1	-1	-1	0
chr1	48846813	A	T	PASS	1/1	intron_variant	MODIFIER	LOC111095876	LOC111095876	transcript	XM_038526466.1	protein_coding	1	c.-334-111A>T		-1	-1	-1	-1	-1	-1	0
chr1	48846813	A	T	PASS	1/1	intron_variant	MODIFIER	LOC111095876	LOC111095876	transcript	XM_038526467.1	protein_coding	2	c.-250-1103A>T		-1	-1	-1	-1	-1	-1	0
chr1	48846813	A	T	PASS	1/1	intron_variant	MODIFIER	LOC111095876	LOC111095876	transcript	XM_038526461.1	protein_coding	2	c.-331-111A>T		-1	-1	-1	-1	-1	-1	0
chr1	48846813	A	T	PASS	1/1	intron_variant	MODIFIER	LOC111095876	LOC111095876	transcript	XM_038526468.1	protein_coding	2	c.-253-1100A>T		-1	-1	-1	-1	-1	-1	0
chr1	48846813	A	T	PASS	1/1	intron_variant	MODIFIER	LOC111095876	LOC111095876	transcript	XM_038526460.1	protein_coding	2	c.-334-111A>T		-1	-1	-1	-1	-1	-1	0
chr1	48846813	A	T	PASS	1/1	intron_variant	MODIFIER	LOC111095876	LOC111095876	transcript	XM_038526464.1	protein_coding	2	c.-250-1103A>T		-1	-1	-1	-1	-1	-1	0
chr1	48846813	A	T	PASS	1/1	intron_variant	MODIFIER	LOC111095876	LOC111095876	transcript	XM_038526465.1	protein_coding	2	c.-253-1100A>T		-1	-1	-1	-1	-1	-1	0
chr1	48846813	A	T	PASS	1/1	intron_variant	MODIFIER	LOC111095876	LOC111095876	transcript	XM_038526463.1	protein_coding	2	c.-331-111A>T		-1	-1	-1	-1	-1	-1	0
chr1	48930583	CCAT	C	PASS	1/1	intergenic_region	MODIFIER	LOC111095876-LOC102155647	LOC111095876-LOC102155647	intergenic_region	LOC111095876-LOC102155647		-1	n.48930584_48930586delCAT		-1	-1	-1	-1	-1	-1	0
chr1	49540246	T	C	PASS	1/1	intron_variant	MODIFIER	WTAP_4	WTAP_4	transcript	XM_038526483.1	protein_coding	3	c.86+837T>C		-1	-1	-1	-1	-1	-1	0
chr1	49540246	T	C	PASS	1/1	intron_variant	MODIFIER	WTAP_4	WTAP_4	transcript	XM_038526487.1	protein_coding	3	c.86+837T>C		-1	-1	-1	-1	-1	-1	0
chr1	49540246	T	C	PASS	1/1	intron_variant	MODIFIER	WTAP_4	WTAP_4	transcript	XM_038526488.1	protein_coding	3	c.86+837T>C		-1	-1	-1	-1	-1	-1	0
chr1	49540246	T	C	PASS	1/1	intron_variant	MODIFIER	WTAP_4	WTAP_4	transcript	XM_038526486.1	protein_coding	3	c.86+837T>C		-1	-1	-1	-1	-1	-1	0
chr1	49540246	T	C	PASS	1/1	intron_variant	MODIFIER	WTAP_4	WTAP_4	transcript	XM_038526484.1	protein_coding	3	c.86+837T>C		-1	-1	-1	-1	-1	-1	0
chr1	49540246	T	C	PASS	1/1	intron_variant	MODIFIER	WTAP_4	WTAP_4	transcript	XM_038526485.1	protein_coding	3	c.86+837T>C		-1	-1	-1	-1	-1	-1	0
chr1	49540250	T	C	PASS	1/1	intron_variant	MODIFIER	WTAP_4	WTAP_4	transcript	XM_038526483.1	protein_coding	3	c.86+841T>C		-1	-1	-1	-1	-1	-1	0
chr1	49540250	T	C	PASS	1/1	intron_variant	MODIFIER	WTAP_4	WTAP_4	transcript	XM_038526487.1	protein_coding	3	c.86+841T>C		-1	-1	-1	-1	-1	-1	0
chr1	49540250	T	C	PASS	1/1	intron_variant	MODIFIER	WTAP_4	WTAP_4	transcript	XM_038526488.1	protein_coding	3	c.86+841T>C		-1	-1	-1	-1	-1	-1	0
chr1	49540250	T	C	PASS	1/1	intron_variant	MODIFIER	WTAP_4	WTAP_4	transcript	XM_038526486.1	protein_coding	3	c.86+841T>C		-1	-1	-1	-1	-1	-1	0
chr1	49540250	T	C	PASS	1/1	intron_variant	MODIFIER	WTAP_4	WTAP_4	transcript	XM_038526484.1	protein_coding	3	c.86+841T>C		-1	-1	-1	-1	-1	-1	0
chr1	49540250	T	C	PASS	1/1	intron_variant	MODIFIER	WTAP_4	WTAP_4	transcript	XM_038526485.1	protein_coding	3	c.86+841T>C		-1	-1	-1	-1	-1	-1	0
chr1	49540253	CT	C	PASS	1/1	intron_variant	MODIFIER	WTAP_4	WTAP_4	transcript	XM_038526483.1	protein_coding	3	c.86+845delT		-1	-1	-1	-1	-1	-1	0
chr1	49540253	CT	C	PASS	1/1	intron_variant	MODIFIER	WTAP_4	WTAP_4	transcript	XM_038526487.1	protein_coding	3	c.86+845delT		-1	-1	-1	-1	-1	-1	0
chr1	49540253	CT	C	PASS	1/1	intron_variant	MODIFIER	WTAP_4	WTAP_4	transcript	XM_038526488.1	protein_coding	3	c.86+845delT		-1	-1	-1	-1	-1	-1	0
chr1	49540253	CT	C	PASS	1/1	intron_variant	MODIFIER	WTAP_4	WTAP_4	transcript	XM_038526486.1	protein_coding	3	c.86+845delT		-1	-1	-1	-1	-1	-1	0
chr1	49540253	CT	C	PASS	1/1	intron_variant	MODIFIER	WTAP_4	WTAP_4	transcript	XM_038526484.1	protein_coding	3	c.86+845delT		-1	-1	-1	-1	-1	-1	0
chr1	49540253	CT	C	PASS	1/1	intron_variant	MODIFIER	WTAP_4	WTAP_4	transcript	XM_038526485.1	protein_coding	3	c.86+845delT		-1	-1	-1	-1	-1	-1	0
chr1	49540256	TC	T	PASS	1/1	intron_variant	MODIFIER	WTAP_4	WTAP_4	transcript	XM_038526483.1	protein_coding	3	c.86+848delC		-1	-1	-1	-1	-1	-1	0
chr1	49540256	TC	T	PASS	1/1	intron_variant	MODIFIER	WTAP_4	WTAP_4	transcript	XM_038526487.1	protein_coding	3	c.86+848delC		-1	-1	-1	-1	-1	-1	0
chr1	49540256	TC	T	PASS	1/1	intron_variant	MODIFIER	WTAP_4	WTAP_4	transcript	XM_038526488.1	protein_coding	3	c.86+848delC		-1	-1	-1	-1	-1	-1	0
chr1	49540256	TC	T	PASS	1/1	intron_variant	MODIFIER	WTAP_4	WTAP_4	transcript	XM_038526486.1	protein_coding	3	c.86+848delC		-1	-1	-1	-1	-1	-1	0
chr1	49540256	TC	T	PASS	1/1	intron_variant	MODIFIER	WTAP_4	WTAP_4	transcript	XM_038526484.1	protein_coding	3	c.86+848delC		-1	-1	-1	-1	-1	-1	0
chr1	49540256	TC	T	PASS	1/1	intron_variant	MODIFIER	WTAP_4	WTAP_4	transcript	XM_038526485.1	protein_coding	3	c.86+848delC		-1	-1	-1	-1	-1	-1	0
chr1	49540259	C	CCT	PASS	1/1	intron_variant	MODIFIER	WTAP_4	WTAP_4	transcript	XM_038526483.1	protein_coding	3	c.86+850_86+851insCT		-1	-1	-1	-1	-1	-1	0
chr1	49540259	C	CCT	PASS	1/1	intron_variant	MODIFIER	WTAP_4	WTAP_4	transcript	XM_038526487.1	protein_coding	3	c.86+850_86+851insCT		-1	-1	-1	-1	-1	-1	0
chr1	49540259	C	CCT	PASS	1/1	intron_variant	MODIFIER	WTAP_4	WTAP_4	transcript	XM_038526488.1	protein_coding	3	c.86+850_86+851insCT		-1	-1	-1	-1	-1	-1	0
chr1	49540259	C	CCT	PASS	1/1	intron_variant	MODIFIER	WTAP_4	WTAP_4	transcript	XM_038526486.1	protein_coding	3	c.86+850_86+851insCT		-1	-1	-1	-1	-1	-1	0
chr1	49540259	C	CCT	PASS	1/1	intron_variant	MODIFIER	WTAP_4	WTAP_4	transcript	XM_038526484.1	protein_coding	3	c.86+850_86+851insCT		-1	-1	-1	-1	-1	-1	0
chr1	49540259	C	CCT	PASS	1/1	intron_variant	MODIFIER	WTAP_4	WTAP_4	transcript	XM_038526485.1	protein_coding	3	c.86+850_86+851insCT		-1	-1	-1	-1	-1	-1	0
chr1	49540263	T	TTC	PASS	1/1	intron_variant	MODIFIER	WTAP_4	WTAP_4	transcript	XM_038526483.1	protein_coding	3	c.86+854_86+855insTC		-1	-1	-1	-1	-1	-1	0
chr1	49540263	T	TTC	PASS	1/1	intron_variant	MODIFIER	WTAP_4	WTAP_4	transcript	XM_038526487.1	protein_coding	3	c.86+854_86+855insTC		-1	-1	-1	-1	-1	-1	0
chr1	49540263	T	TTC	PASS	1/1	intron_variant	MODIFIER	WTAP_4	WTAP_4	transcript	XM_038526488.1	protein_coding	3	c.86+854_86+855insTC		-1	-1	-1	-1	-1	-1	0
chr1	49540263	T	TTC	PASS	1/1	intron_variant	MODIFIER	WTAP_4	WTAP_4	transcript	XM_038526486.1	protein_coding	3	c.86+854_86+855insTC		-1	-1	-1	-1	-1	-1	0
chr1	49540263	T	TTC	PASS	1/1	intron_variant	MODIFIER	WTAP_4	WTAP_4	transcript	XM_038526484.1	protein_coding	3	c.86+854_86+855insTC		-1	-1	-1	-1	-1	-1	0
chr1	49540263	T	TTC	PASS	1/1	intron_variant	MODIFIER	WTAP_4	WTAP_4	transcript	XM_038526485.1	protein_coding	3	c.86+854_86+855insTC		-1	-1	-1	-1	-1	-1	0
chr1	49691367	G	A	PASS	1/1	upstream_gene_variant	MODIFIER	LOC111095907	LOC111095907	transcript	XR_005353763.1	pseudogene	-1	n.-1417C>T		-1	-1	-1	-1	-1	-1	1417
chr1	49691367	G	A	PASS	1/1	intron_variant	MODIFIER	LOC111095907	LOC111095907	transcript	XR_005353764.1	pseudogene	2	n.510+524C>T		-1	-1	-1	-1	-1	-1	0
chr1	49738650	C	T	PASS	1/1	intron_variant	MODIFIER	IGF2R	IGF2R	transcript	NM_001122602.1	protein_coding	2	c.296-4388C>T		-1	-1	-1	-1	-1	-1	0
chr1	49932369	T	TAGGAATAAGATAAAAAAAAAAAAAAAAAAAAAAAAAAAAAAAAAAAAAAAAAAAAAAAAAAAAAAAA	PASS	1/1	intergenic_region	MODIFIER	SLC22A2-LOC111090687	SLC22A2-LOC111090687	intergenic_region	SLC22A2-LOC111090687		-1	n.49932369_49932370insAGGAATAAGATAAAAAAAAAAAAAAAAAAAAAAAAAAAAAAAAAAAAAAAAAAAAAAAAAAAAAAAA		-1	-1	-1	-1	-1	-1	0
chr1	49948891	T	A	PASS	1/1	downstream_gene_variant	MODIFIER	LOC111090687	LOC111090687	transcript	XR_005353091.1	pseudogene	-1	n.*4438T>A		-1	-1	-1	-1	-1	-1	4438
chr1	49948891	T	A	PASS	1/1	intergenic_region	MODIFIER	LOC111090687-SLC22A3	LOC111090687-SLC22A3	intergenic_region	LOC111090687-SLC22A3		-1	n.49948891T>A		-1	-1	-1	-1	-1	-1	0
chr1	50107675	C	T	PASS	1/1	intergenic_region	MODIFIER	PLG-LOC111095918	PLG-LOC111095918	intergenic_region	PLG-LOC111095918		-1	n.50107675C>T		-1	-1	-1	-1	-1	-1	0
chr1	50185221	T	TTCTTTCTTTCTTTCTTTCTTTC	PASS	0/1	intron_variant	MODIFIER	MAP3K4	MAP3K4	transcript	XM_038526498.1	protein_coding	2	c.346+1247_346+1248insTCTTTCTTTCTTTCTTTCTTTC		-1	-1	-1	-1	-1	-1	0
chr1	50185221	T	TTCTTTCTTTCTTTCTTTCTTTC	PASS	0/1	intron_variant	MODIFIER	MAP3K4	MAP3K4	transcript	XM_038526504.1	protein_coding	2	c.346+1247_346+1248insTCTTTCTTTCTTTCTTTCTTTC		-1	-1	-1	-1	-1	-1	0
chr1	50185221	T	TTCTTTCTTTCTTTCTTTCTTTC	PASS	0/1	intron_variant	MODIFIER	MAP3K4	MAP3K4	transcript	XM_038526499.1	protein_coding	2	c.346+1247_346+1248insTCTTTCTTTCTTTCTTTCTTTC		-1	-1	-1	-1	-1	-1	0
chr1	50185221	T	TTCTTTCTTTCTTTCTTTCTTTC	PASS	0/1	intron_variant	MODIFIER	MAP3K4	MAP3K4	transcript	XM_038526501.1	protein_coding	2	c.346+1247_346+1248insTCTTTCTTTCTTTCTTTCTTTC		-1	-1	-1	-1	-1	-1	0
chr1	50185221	T	TTCTTTCTTTCTTTCTTTCTTTC	PASS	0/1	intron_variant	MODIFIER	MAP3K4	MAP3K4	transcript	XM_038526502.1	protein_coding	2	c.346+1247_346+1248insTCTTTCTTTCTTTCTTTCTTTC		-1	-1	-1	-1	-1	-1	0
chr1	50185221	T	TTCTTTCTTTCTTTCTTTCTTTC	PASS	0/1	intron_variant	MODIFIER	MAP3K4	MAP3K4	transcript	XM_038526500.1	protein_coding	2	c.205+1247_205+1248insTCTTTCTTTCTTTCTTTCTTTC		-1	-1	-1	-1	-1	-1	0
chr1	50185221	T	TTCTTTCTTTCTTTCTTTCTTTC	PASS	0/1	intron_variant	MODIFIER	MAP3K4	MAP3K4	transcript	XM_038526503.1	protein_coding	2	c.70+1247_70+1248insTCTTTCTTTCTTTCTTTCTTTC		-1	-1	-1	-1	-1	-1	0
chr1	50187422	A	ATATTTGCATTTTTTCTTTTTTTTTTTTTTTTCTTTTTTTTTATTTTTTATTTTTTTTTTTTTATTTTTTTTTATTTTTTTTTTTT	PASS	1/1	intron_variant	MODIFIER	MAP3K4	MAP3K4	transcript	XM_038526498.1	protein_coding	2	c.346+3448_346+3449insTATTTGCATTTTTTCTTTTTTTTTTTTTTTTCTTTTTTTTTATTTTTTATTTTTTTTTTTTTATTTTTTTTTATTTTTTTTTTTT		-1	-1	-1	-1	-1	-1	0
chr1	50187422	A	ATATTTGCATTTTTTCTTTTTTTTTTTTTTTTCTTTTTTTTTATTTTTTATTTTTTTTTTTTTATTTTTTTTTATTTTTTTTTTTT	PASS	1/1	intron_variant	MODIFIER	MAP3K4	MAP3K4	transcript	XM_038526504.1	protein_coding	2	c.346+3448_346+3449insTATTTGCATTTTTTCTTTTTTTTTTTTTTTTCTTTTTTTTTATTTTTTATTTTTTTTTTTTTATTTTTTTTTATTTTTTTTTTTT		-1	-1	-1	-1	-1	-1	0
chr1	50187422	A	ATATTTGCATTTTTTCTTTTTTTTTTTTTTTTCTTTTTTTTTATTTTTTATTTTTTTTTTTTTATTTTTTTTTATTTTTTTTTTTT	PASS	1/1	intron_variant	MODIFIER	MAP3K4	MAP3K4	transcript	XM_038526499.1	protein_coding	2	c.346+3448_346+3449insTATTTGCATTTTTTCTTTTTTTTTTTTTTTTCTTTTTTTTTATTTTTTATTTTTTTTTTTTTATTTTTTTTTATTTTTTTTTTTT		-1	-1	-1	-1	-1	-1	0
chr1	50187422	A	ATATTTGCATTTTTTCTTTTTTTTTTTTTTTTCTTTTTTTTTATTTTTTATTTTTTTTTTTTTATTTTTTTTTATTTTTTTTTTTT	PASS	1/1	intron_variant	MODIFIER	MAP3K4	MAP3K4	transcript	XM_038526501.1	protein_coding	2	c.346+3448_346+3449insTATTTGCATTTTTTCTTTTTTTTTTTTTTTTCTTTTTTTTTATTTTTTATTTTTTTTTTTTTATTTTTTTTTATTTTTTTTTTTT		-1	-1	-1	-1	-1	-1	0
chr1	50187422	A	ATATTTGCATTTTTTCTTTTTTTTTTTTTTTTCTTTTTTTTTATTTTTTATTTTTTTTTTTTTATTTTTTTTTATTTTTTTTTTTT	PASS	1/1	intron_variant	MODIFIER	MAP3K4	MAP3K4	transcript	XM_038526502.1	protein_coding	2	c.346+3448_346+3449insTATTTGCATTTTTTCTTTTTTTTTTTTTTTTCTTTTTTTTTATTTTTTATTTTTTTTTTTTTATTTTTTTTTATTTTTTTTTTTT		-1	-1	-1	-1	-1	-1	0
chr1	50187422	A	ATATTTGCATTTTTTCTTTTTTTTTTTTTTTTCTTTTTTTTTATTTTTTATTTTTTTTTTTTTATTTTTTTTTATTTTTTTTTTTT	PASS	1/1	intron_variant	MODIFIER	MAP3K4	MAP3K4	transcript	XM_038526500.1	protein_coding	2	c.205+3448_205+3449insTATTTGCATTTTTTCTTTTTTTTTTTTTTTTCTTTTTTTTTATTTTTTATTTTTTTTTTTTTATTTTTTTTTATTTTTTTTTTTT		-1	-1	-1	-1	-1	-1	0
chr1	50187422	A	ATATTTGCATTTTTTCTTTTTTTTTTTTTTTTCTTTTTTTTTATTTTTTATTTTTTTTTTTTTATTTTTTTTTATTTTTTTTTTTT	PASS	1/1	intron_variant	MODIFIER	MAP3K4	MAP3K4	transcript	XM_038526503.1	protein_coding	2	c.70+3448_70+3449insTATTTGCATTTTTTCTTTTTTTTTTTTTTTTCTTTTTTTTTATTTTTTATTTTTTTTTTTTTATTTTTTTTTATTTTTTTTTTTT		-1	-1	-1	-1	-1	-1	0
chr1	50476736	C	T	PASS	1/1	intron_variant	MODIFIER	PRKN	PRKN	transcript	XM_038526511.1	protein_coding	10	c.1164+4252G>A		-1	-1	-1	-1	-1	-1	0
chr1	50507051	T	C	PASS	1/1	intron_variant	MODIFIER	PRKN	PRKN	transcript	XM_038526511.1	protein_coding	9	c.1081-25980A>G		-1	-1	-1	-1	-1	-1	0
chr1	50801823	A	C	PASS	1/1	intron_variant	MODIFIER	PRKN	PRKN	transcript	XM_038526511.1	protein_coding	7	c.868+54409T>G		-1	-1	-1	-1	-1	-1	0
chr1	51702853	T	TG	PASS	1/1	intron_variant	MODIFIER	PRKN	PRKN	transcript	XM_038526511.1	protein_coding	1	c.7+48497_7+48498insC		-1	-1	-1	-1	-1	-1	0
chr1	52394900	G	A	PASS	1/1	intron_variant	MODIFIER	QKI	QKI	transcript	NM_001003021.2	protein_coding	1	c.143-289G>A		-1	-1	-1	-1	-1	-1	0
chr1	56810663	G	A	PASS	1/1	intergenic_region	MODIFIER	LOC119870669-THBS2	LOC119870669-THBS2	intergenic_region	LOC119870669-THBS2		-1	n.56810663G>A		-1	-1	-1	-1	-1	-1	0
chr1	56994818	G	A	PASS	1/1	intron_variant	MODIFIER	LOC102153803	LOC102153803	transcript	XR_005353106.1	pseudogene	2	n.563-738C>T		-1	-1	-1	-1	-1	-1	0
chr1	56994818	G	A	PASS	1/1	intron_variant	MODIFIER	LOC102153803	LOC102153803	transcript	XR_005353107.1	pseudogene	3	n.363-738C>T		-1	-1	-1	-1	-1	-1	0
chr1	57066310	G	A	PASS	1/1	intergenic_region	MODIFIER	LOC102153803-LOC119870670	LOC102153803-LOC119870670	intergenic_region	LOC102153803-LOC119870670		-1	n.57066310G>A		-1	-1	-1	-1	-1	-1	0
chr1	57756348	C	T	PASS	1/1	intron_variant	MODIFIER	GPRC6A	GPRC6A	transcript	XM_038526638.1	protein_coding	4	c.1335+1247G>A		-1	-1	-1	-1	-1	-1	0
chr1	60169152	G	A	PASS	0/1	intron_variant	MODIFIER	LOC119870672	LOC119870672	transcript	XR_005353111.1	pseudogene	1	n.119-9419G>A		-1	-1	-1	-1	-1	-1	0
chr1	60179024	A	T	PASS	0/1	intron_variant	MODIFIER	LOC119870672	LOC119870672	transcript	XR_005353111.1	pseudogene	2	n.225+347A>T		-1	-1	-1	-1	-1	-1	0
chr1	60225259	G	GAAAT	PASS	0/1	intergenic_region	MODIFIER	LOC119870672-LOC111096174	LOC119870672-LOC111096174	intergenic_region	LOC119870672-LOC111096174		-1	n.60225259_60225260insAAAT		-1	-1	-1	-1	-1	-1	0
chr1	60261580	T	TC	PASS	0/1	intergenic_region	MODIFIER	LOC119870672-LOC111096174	LOC119870672-LOC111096174	intergenic_region	LOC119870672-LOC111096174		-1	n.60261580_60261581insC		-1	-1	-1	-1	-1	-1	0
chr1	60261581	T	TC	PASS	0/1	intergenic_region	MODIFIER	LOC119870672-LOC111096174	LOC119870672-LOC111096174	intergenic_region	LOC119870672-LOC111096174		-1	n.60261581_60261582insC		-1	-1	-1	-1	-1	-1	0
chr1	60271182	A	C	PASS	0/1	intergenic_region	MODIFIER	LOC119870672-LOC111096174	LOC119870672-LOC111096174	intergenic_region	LOC119870672-LOC111096174		-1	n.60271182A>C		-1	-1	-1	-1	-1	-1	0
chr1	60478510	A	C	PASS	0/1	intergenic_region	MODIFIER	LOC119870672-LOC111096174	LOC119870672-LOC111096174	intergenic_region	LOC119870672-LOC111096174		-1	n.60478510A>C		-1	-1	-1	-1	-1	-1	0
chr1	62095231	A	T	PASS	0/1	intergenic_region	MODIFIER	LOC106558802-HSF2	LOC106558802-HSF2	intergenic_region	LOC106558802-HSF2		-1	n.62095231A>T		-1	-1	-1	-1	-1	-1	0
chr1	62318208	C	T	PASS	0/1	intergenic_region	MODIFIER	LOC106558802-HSF2	LOC106558802-HSF2	intergenic_region	LOC106558802-HSF2		-1	n.62318208C>T		-1	-1	-1	-1	-1	-1	0
chr1	62828089	C	T	PASS	0/1	intron_variant	MODIFIER	CLVS2	CLVS2	transcript	XM_038526697.1	protein_coding	4	c.565-15535C>T		-1	-1	-1	-1	-1	-1	0
chr1	62828089	C	T	PASS	0/1	intron_variant	MODIFIER	CLVS2	CLVS2	transcript	XM_038526698.1	protein_coding	3	c.565-15535C>T		-1	-1	-1	-1	-1	-1	0
chr1	62948690	T	C	PASS	0/1	intergenic_region	MODIFIER	CLVS2-LOC119870674	CLVS2-LOC119870674	intergenic_region	CLVS2-LOC119870674		-1	n.62948690T>C		-1	-1	-1	-1	-1	-1	0
chr1	63211817	T	C	PASS	0/1	intron_variant	MODIFIER	TRDN	TRDN	transcript	NM_001389217.1	protein_coding	9	c.832+2156A>G		-1	-1	-1	-1	-1	-1	0
chr1	63211817	T	C	PASS	0/1	intron_variant	MODIFIER	LOC102152099	LOC102152099	transcript	XR_005353867.1	pseudogene	7	n.4082+1697T>C		-1	-1	-1	-1	-1	-1	0
chr1	63211817	T	C	PASS	0/1	intron_variant	MODIFIER	LOC102152099	LOC102152099	transcript	XR_005353868.1	pseudogene	6	n.3971+2340T>C		-1	-1	-1	-1	-1	-1	0
chr1	63211817	T	C	PASS	0/1	intron_variant	MODIFIER	LOC102152099	LOC102152099	transcript	XR_005353869.1	pseudogene	6	n.3850+2340T>C		-1	-1	-1	-1	-1	-1	0
chr1	63211817	T	C	PASS	0/1	non_coding_transcript_exon_variant	MODIFIER	LOC102152099	LOC102152099	transcript	XR_005353871.1	pseudogene	8	n.6704T>C		-1	-1	-1	-1	-1	-1	0
chr1	63211817	T	C	PASS	0/1	non_coding_transcript_exon_variant	MODIFIER	LOC102152099	LOC102152099	transcript	XR_005353870.1	pseudogene	8	n.5872T>C		-1	-1	-1	-1	-1	-1	0
chr1	63211817	T	C	PASS	0/1	non_coding_transcript_exon_variant	MODIFIER	LOC102152099	LOC102152099	transcript	XR_005353873.1	pseudogene	8	n.5886T>C		-1	-1	-1	-1	-1	-1	0
chr1	63211817	T	C	PASS	0/1	non_coding_transcript_exon_variant	MODIFIER	LOC102152099	LOC102152099	transcript	XR_005353872.1	pseudogene	6	n.5673T>C		-1	-1	-1	-1	-1	-1	0
chr1	63211817	T	C	PASS	0/1	non_coding_transcript_exon_variant	MODIFIER	LOC102152099	LOC102152099	transcript	XR_005353865.1	pseudogene	7	n.5778T>C		-1	-1	-1	-1	-1	-1	0
chr1	63211817	T	C	PASS	0/1	non_coding_transcript_exon_variant	MODIFIER	LOC102152099	LOC102152099	transcript	XR_005353866.1	pseudogene	7	n.5657T>C		-1	-1	-1	-1	-1	-1	0
chr1	66865406	G	C	PASS	0/1	intergenic_region	MODIFIER	LOC111096260-LOC612694	LOC111096260-LOC612694	intergenic_region	LOC111096260-LOC612694		-1	n.66865406G>C		-1	-1	-1	-1	-1	-1	0
chr1	67267500	G	A	PASS	0/1	intron_variant	MODIFIER	PTPRK	PTPRK	transcript	XM_038526752.1	protein_coding	11	c.1877+1398C>T		-1	-1	-1	-1	-1	-1	0
chr1	67267500	G	A	PASS	0/1	intron_variant	MODIFIER	PTPRK	PTPRK	transcript	XM_038526754.1	protein_coding	11	c.1877+1398C>T		-1	-1	-1	-1	-1	-1	0
chr1	67267500	G	A	PASS	0/1	intron_variant	MODIFIER	PTPRK	PTPRK	transcript	XM_038526755.1	protein_coding	11	c.1877+1398C>T		-1	-1	-1	-1	-1	-1	0
chr1	67267500	G	A	PASS	0/1	intron_variant	MODIFIER	PTPRK	PTPRK	transcript	XM_038526756.1	protein_coding	11	c.1877+1398C>T		-1	-1	-1	-1	-1	-1	0
chr1	67267500	G	A	PASS	0/1	intron_variant	MODIFIER	PTPRK	PTPRK	transcript	XM_038526753.1	protein_coding	11	c.1877+1398C>T		-1	-1	-1	-1	-1	-1	0
chr1	67267500	G	A	PASS	0/1	intron_variant	MODIFIER	PTPRK	PTPRK	transcript	XM_038526757.1	protein_coding	11	c.1877+1398C>T		-1	-1	-1	-1	-1	-1	0
chr1	67470801	G	A	PASS	0/1	intron_variant	MODIFIER	PTPRK	PTPRK	transcript	XM_038526752.1	protein_coding	3	c.490-36353C>T		-1	-1	-1	-1	-1	-1	0
chr1	67470801	G	A	PASS	0/1	intron_variant	MODIFIER	PTPRK	PTPRK	transcript	XM_038526754.1	protein_coding	3	c.490-36353C>T		-1	-1	-1	-1	-1	-1	0
chr1	67470801	G	A	PASS	0/1	intron_variant	MODIFIER	PTPRK	PTPRK	transcript	XM_038526755.1	protein_coding	3	c.490-36353C>T		-1	-1	-1	-1	-1	-1	0
chr1	67470801	G	A	PASS	0/1	intron_variant	MODIFIER	PTPRK	PTPRK	transcript	XM_038526756.1	protein_coding	3	c.490-36353C>T		-1	-1	-1	-1	-1	-1	0
chr1	67470801	G	A	PASS	0/1	intron_variant	MODIFIER	PTPRK	PTPRK	transcript	XM_038526753.1	protein_coding	3	c.490-36353C>T		-1	-1	-1	-1	-1	-1	0
chr1	67470801	G	A	PASS	0/1	intron_variant	MODIFIER	PTPRK	PTPRK	transcript	XM_038526757.1	protein_coding	3	c.490-36353C>T		-1	-1	-1	-1	-1	-1	0
chr1	67588919	A	C	PASS	0/1	intron_variant	MODIFIER	PTPRK	PTPRK	transcript	XM_038526752.1	protein_coding	1	c.95-8312T>G		-1	-1	-1	-1	-1	-1	0
chr1	67588919	A	C	PASS	0/1	intron_variant	MODIFIER	PTPRK	PTPRK	transcript	XM_038526754.1	protein_coding	1	c.95-8312T>G		-1	-1	-1	-1	-1	-1	0
chr1	67588919	A	C	PASS	0/1	intron_variant	MODIFIER	PTPRK	PTPRK	transcript	XM_038526755.1	protein_coding	1	c.95-8312T>G		-1	-1	-1	-1	-1	-1	0
chr1	67588919	A	C	PASS	0/1	intron_variant	MODIFIER	PTPRK	PTPRK	transcript	XM_038526756.1	protein_coding	1	c.95-8312T>G		-1	-1	-1	-1	-1	-1	0
chr1	67588919	A	C	PASS	0/1	intron_variant	MODIFIER	PTPRK	PTPRK	transcript	XM_038526753.1	protein_coding	1	c.95-8312T>G		-1	-1	-1	-1	-1	-1	0
chr1	67588919	A	C	PASS	0/1	intron_variant	MODIFIER	PTPRK	PTPRK	transcript	XM_038526757.1	protein_coding	1	c.95-8312T>G		-1	-1	-1	-1	-1	-1	0
chr1	68047838	C	T	PASS	0/1	intergenic_region	MODIFIER	LOC100683269-LAMA2	LOC100683269-LAMA2	intergenic_region	LOC100683269-LAMA2		-1	n.68047838C>T		-1	-1	-1	-1	-1	-1	0
chr1	68826406	G	T	PASS	0/1	upstream_gene_variant	MODIFIER	ARHGAP18	ARHGAP18	transcript	NM_001286967.1	protein_coding	-1	c.-2850C>A		-1	-1	-1	-1	-1	-1	2838
chr1	68826406	G	T	PASS	0/1	intron_variant	MODIFIER	LOC111090713	LOC111090713	transcript	XR_005353125.1	pseudogene	1	n.306+1870G>T		-1	-1	-1	-1	-1	-1	0
chr1	68894175	G	A	PASS	0/1	intergenic_region	MODIFIER	LOC111090714-TMEM244_1	LOC111090714-TMEM244_1	intergenic_region	LOC111090714-TMEM244_1		-1	n.68894175G>A		-1	-1	-1	-1	-1	-1	0
chr1	69071111	C	A	PASS	0/1	intergenic_region	MODIFIER	LOC119864853-LOC119864962	LOC119864853-LOC119864962	intergenic_region	LOC119864853-LOC119864962		-1	n.69071111C>A		-1	-1	-1	-1	-1	-1	0
chr1	69181606	C	T	PASS	0/1	intron_variant	MODIFIER	L3MBTL3	L3MBTL3	transcript	XM_038526761.1	protein_coding	16	c.1519-627C>T		-1	-1	-1	-1	-1	-1	0
chr1	69181606	C	T	PASS	0/1	intron_variant	MODIFIER	L3MBTL3	L3MBTL3	transcript	XM_038526767.1	protein_coding	15	c.1444-627C>T		-1	-1	-1	-1	-1	-1	0
chr1	69181606	C	T	PASS	0/1	intron_variant	MODIFIER	L3MBTL3	L3MBTL3	transcript	XM_038526763.1	protein_coding	16	c.1519-627C>T		-1	-1	-1	-1	-1	-1	0
chr1	69181606	C	T	PASS	0/1	intron_variant	MODIFIER	L3MBTL3	L3MBTL3	transcript	XM_038526765.1	protein_coding	16	c.1519-627C>T		-1	-1	-1	-1	-1	-1	0
chr1	69181606	C	T	PASS	0/1	intron_variant	MODIFIER	L3MBTL3	L3MBTL3	transcript	XM_038526762.1	protein_coding	16	c.1519-627C>T		-1	-1	-1	-1	-1	-1	0
chr1	69181606	C	T	PASS	0/1	intron_variant	MODIFIER	L3MBTL3	L3MBTL3	transcript	XM_038526764.1	protein_coding	16	c.1519-627C>T		-1	-1	-1	-1	-1	-1	0
chr1	69181606	C	T	PASS	0/1	intron_variant	MODIFIER	L3MBTL3	L3MBTL3	transcript	XM_038526766.1	protein_coding	15	c.1519-627C>T		-1	-1	-1	-1	-1	-1	0
chr1	69189540	C	T	PASS	0/1	intron_variant	MODIFIER	L3MBTL3	L3MBTL3	transcript	XM_038526761.1	protein_coding	18	c.1737-1574C>T		-1	-1	-1	-1	-1	-1	0
chr1	69189540	C	T	PASS	0/1	intron_variant	MODIFIER	L3MBTL3	L3MBTL3	transcript	XM_038526767.1	protein_coding	17	c.1662-1574C>T		-1	-1	-1	-1	-1	-1	0
chr1	69189540	C	T	PASS	0/1	intron_variant	MODIFIER	L3MBTL3	L3MBTL3	transcript	XM_038526763.1	protein_coding	18	c.1737-1574C>T		-1	-1	-1	-1	-1	-1	0
chr1	69189540	C	T	PASS	0/1	intron_variant	MODIFIER	L3MBTL3	L3MBTL3	transcript	XM_038526765.1	protein_coding	18	c.1737-1574C>T		-1	-1	-1	-1	-1	-1	0
chr1	69189540	C	T	PASS	0/1	intron_variant	MODIFIER	L3MBTL3	L3MBTL3	transcript	XM_038526762.1	protein_coding	18	c.1737-1574C>T		-1	-1	-1	-1	-1	-1	0
chr1	69189540	C	T	PASS	0/1	intron_variant	MODIFIER	L3MBTL3	L3MBTL3	transcript	XM_038526764.1	protein_coding	18	c.1737-1574C>T		-1	-1	-1	-1	-1	-1	0
chr1	69189540	C	T	PASS	0/1	intron_variant	MODIFIER	L3MBTL3	L3MBTL3	transcript	XM_038526766.1	protein_coding	17	c.1737-1574C>T		-1	-1	-1	-1	-1	-1	0
chr1	69307957	C	G	PASS	0/1	intergenic_region	MODIFIER	SAMD3-TMEM200A	SAMD3-TMEM200A	intergenic_region	SAMD3-TMEM200A		-1	n.69307957C>G		-1	-1	-1	-1	-1	-1	0
chr1	69376531	C	T	PASS	0/1	intron_variant	MODIFIER	TMEM200A	TMEM200A	transcript	XM_038526769.1	protein_coding	1	c.-17+19575C>T		-1	-1	-1	-1	-1	-1	0
chr1	69376531	C	T	PASS	0/1	intron_variant	MODIFIER	TMEM200A	TMEM200A	transcript	XM_038526770.1	protein_coding	1	c.-12+19575C>T		-1	-1	-1	-1	-1	-1	0
chr1	69418617	A	G	PASS	0/1	downstream_gene_variant	MODIFIER	TMEM200A	TMEM200A	transcript	XM_038526769.1	protein_coding	-1	c.*4611A>G		-1	-1	-1	-1	-1	-1	2884
chr1	69418617	A	G	PASS	0/1	downstream_gene_variant	MODIFIER	TMEM200A	TMEM200A	transcript	XM_038526770.1	protein_coding	-1	c.*4611A>G		-1	-1	-1	-1	-1	-1	2884
chr1	69418617	A	G	PASS	0/1	intergenic_region	MODIFIER	TMEM200A-LOC106559769	TMEM200A-LOC106559769	intergenic_region	TMEM200A-LOC106559769		-1	n.69418617A>G		-1	-1	-1	-1	-1	-1	0
chr1	69468600	G	T	PASS	0/1	intergenic_region	MODIFIER	TMEM200A-LOC106559769	TMEM200A-LOC106559769	intergenic_region	TMEM200A-LOC106559769		-1	n.69468600G>T		-1	-1	-1	-1	-1	-1	0
chr1	69606482	G	A	PASS	0/1	intergenic_region	MODIFIER	LOC106559769-LOC119865182	LOC106559769-LOC119865182	intergenic_region	LOC106559769-LOC119865182		-1	n.69606482G>A		-1	-1	-1	-1	-1	-1	0
chr1	69642588	G	A	PASS	0/1	upstream_gene_variant	MODIFIER	LOC119865182	LOC119865182	transcript	XR_005353129.1	pseudogene	-1	n.-619C>T		-1	-1	-1	-1	-1	-1	619
chr1	69642588	G	A	PASS	0/1	intergenic_region	MODIFIER	LOC119865182-LOC106559350	LOC119865182-LOC106559350	intergenic_region	LOC119865182-LOC106559350		-1	n.69642588G>A		-1	-1	-1	-1	-1	-1	0
chr1	69696761	G	A	PASS	0/1	downstream_gene_variant	MODIFIER	EPB41L2	EPB41L2	transcript	XM_038526772.1	protein_coding	-1	c.*1570C>T		-1	-1	-1	-1	-1	-1	1341
chr1	69696761	G	A	PASS	0/1	downstream_gene_variant	MODIFIER	EPB41L2	EPB41L2	transcript	XM_038526779.1	protein_coding	-1	c.*1570C>T		-1	-1	-1	-1	-1	-1	1341
chr1	69696761	G	A	PASS	0/1	downstream_gene_variant	MODIFIER	EPB41L2	EPB41L2	transcript	XM_038526787.1	protein_coding	-1	c.*1570C>T		-1	-1	-1	-1	-1	-1	1341
chr1	69696761	G	A	PASS	0/1	downstream_gene_variant	MODIFIER	EPB41L2	EPB41L2	transcript	XM_038526782.1	protein_coding	-1	c.*1570C>T		-1	-1	-1	-1	-1	-1	1341
chr1	69696761	G	A	PASS	0/1	downstream_gene_variant	MODIFIER	EPB41L2	EPB41L2	transcript	XM_038526783.1	protein_coding	-1	c.*1570C>T		-1	-1	-1	-1	-1	-1	1341
chr1	69696761	G	A	PASS	0/1	downstream_gene_variant	MODIFIER	EPB41L2	EPB41L2	transcript	XM_038526784.1	protein_coding	-1	c.*1570C>T		-1	-1	-1	-1	-1	-1	1341
chr1	69696761	G	A	PASS	0/1	downstream_gene_variant	MODIFIER	EPB41L2	EPB41L2	transcript	XM_038526785.1	protein_coding	-1	c.*1570C>T		-1	-1	-1	-1	-1	-1	1341
chr1	69696761	G	A	PASS	0/1	downstream_gene_variant	MODIFIER	EPB41L2	EPB41L2	transcript	XM_038526786.1	protein_coding	-1	c.*1570C>T		-1	-1	-1	-1	-1	-1	1341
chr1	69696761	G	A	PASS	0/1	downstream_gene_variant	MODIFIER	EPB41L2	EPB41L2	transcript	XM_038526788.1	protein_coding	-1	c.*1570C>T		-1	-1	-1	-1	-1	-1	1341
chr1	69696761	G	A	PASS	0/1	downstream_gene_variant	MODIFIER	EPB41L2	EPB41L2	transcript	XM_038526774.1	protein_coding	-1	c.*1570C>T		-1	-1	-1	-1	-1	-1	1341
chr1	69696761	G	A	PASS	0/1	downstream_gene_variant	MODIFIER	EPB41L2	EPB41L2	transcript	XM_038526780.1	protein_coding	-1	c.*1570C>T		-1	-1	-1	-1	-1	-1	1341
chr1	69696761	G	A	PASS	0/1	downstream_gene_variant	MODIFIER	EPB41L2	EPB41L2	transcript	XM_038526781.1	protein_coding	-1	c.*1570C>T		-1	-1	-1	-1	-1	-1	1341
chr1	69696761	G	A	PASS	0/1	downstream_gene_variant	MODIFIER	EPB41L2	EPB41L2	transcript	XM_038526776.1	protein_coding	-1	c.*1570C>T		-1	-1	-1	-1	-1	-1	1341
chr1	69696761	G	A	PASS	0/1	downstream_gene_variant	MODIFIER	EPB41L2	EPB41L2	transcript	XM_038526775.1	protein_coding	-1	c.*1570C>T		-1	-1	-1	-1	-1	-1	1341
chr1	69696761	G	A	PASS	0/1	downstream_gene_variant	MODIFIER	EPB41L2	EPB41L2	transcript	XM_038526778.1	protein_coding	-1	c.*1570C>T		-1	-1	-1	-1	-1	-1	1341
chr1	69696761	G	A	PASS	0/1	downstream_gene_variant	MODIFIER	EPB41L2	EPB41L2	transcript	XM_038526777.1	protein_coding	-1	c.*1570C>T		-1	-1	-1	-1	-1	-1	1341
chr1	69696761	G	A	PASS	0/1	intergenic_region	MODIFIER	LOC119870799-EPB41L2	LOC119870799-EPB41L2	intergenic_region	LOC119870799-EPB41L2		-1	n.69696761G>A		-1	-1	-1	-1	-1	-1	0
chr1	69747306	TC	T	PASS	0/1	intron_variant	MODIFIER	EPB41L2	EPB41L2	transcript	XM_038526772.1	protein_coding	7	c.1173-605delG		-1	-1	-1	-1	-1	-1	0
chr1	69747306	TC	T	PASS	0/1	intron_variant	MODIFIER	EPB41L2	EPB41L2	transcript	XM_038526779.1	protein_coding	7	c.1113-605delG		-1	-1	-1	-1	-1	-1	0
chr1	69747306	TC	T	PASS	0/1	intron_variant	MODIFIER	EPB41L2	EPB41L2	transcript	XM_038526787.1	protein_coding	7	c.1173-605delG		-1	-1	-1	-1	-1	-1	0
chr1	69747306	TC	T	PASS	0/1	intron_variant	MODIFIER	EPB41L2	EPB41L2	transcript	XM_038526782.1	protein_coding	7	c.1173-605delG		-1	-1	-1	-1	-1	-1	0
chr1	69747306	TC	T	PASS	0/1	intron_variant	MODIFIER	EPB41L2	EPB41L2	transcript	XM_038526783.1	protein_coding	7	c.1173-605delG		-1	-1	-1	-1	-1	-1	0
chr1	69747306	TC	T	PASS	0/1	intron_variant	MODIFIER	EPB41L2	EPB41L2	transcript	XM_038526784.1	protein_coding	7	c.1173-605delG		-1	-1	-1	-1	-1	-1	0
chr1	69747306	TC	T	PASS	0/1	intron_variant	MODIFIER	EPB41L2	EPB41L2	transcript	XM_038526785.1	protein_coding	7	c.1173-605delG		-1	-1	-1	-1	-1	-1	0
chr1	69747306	TC	T	PASS	0/1	intron_variant	MODIFIER	EPB41L2	EPB41L2	transcript	XM_038526786.1	protein_coding	7	c.1173-605delG		-1	-1	-1	-1	-1	-1	0
chr1	69747306	TC	T	PASS	0/1	intron_variant	MODIFIER	EPB41L2	EPB41L2	transcript	XM_038526788.1	protein_coding	7	c.1173-605delG		-1	-1	-1	-1	-1	-1	0
chr1	69747306	TC	T	PASS	0/1	intron_variant	MODIFIER	EPB41L2	EPB41L2	transcript	XM_038526774.1	protein_coding	7	c.1173-605delG		-1	-1	-1	-1	-1	-1	0
chr1	69747306	TC	T	PASS	0/1	intron_variant	MODIFIER	EPB41L2	EPB41L2	transcript	XM_038526780.1	protein_coding	7	c.1173-605delG		-1	-1	-1	-1	-1	-1	0
chr1	69747306	TC	T	PASS	0/1	intron_variant	MODIFIER	EPB41L2	EPB41L2	transcript	XM_038526781.1	protein_coding	7	c.1173-605delG		-1	-1	-1	-1	-1	-1	0
chr1	69747306	TC	T	PASS	0/1	intron_variant	MODIFIER	EPB41L2	EPB41L2	transcript	XM_038526776.1	protein_coding	7	c.1113-605delG		-1	-1	-1	-1	-1	-1	0
chr1	69747306	TC	T	PASS	0/1	intron_variant	MODIFIER	EPB41L2	EPB41L2	transcript	XM_038526775.1	protein_coding	7	c.1113-605delG		-1	-1	-1	-1	-1	-1	0
chr1	69747306	TC	T	PASS	0/1	intron_variant	MODIFIER	EPB41L2	EPB41L2	transcript	XM_038526778.1	protein_coding	7	c.1113-605delG		-1	-1	-1	-1	-1	-1	0
chr1	69747306	TC	T	PASS	0/1	intron_variant	MODIFIER	EPB41L2	EPB41L2	transcript	XM_038526777.1	protein_coding	7	c.1113-605delG		-1	-1	-1	-1	-1	-1	0
chr1	69747306	TC	T	PASS	0/1	intron_variant	MODIFIER	EPB41L2	EPB41L2	transcript	XM_038526773.1	protein_coding	7	c.1173-605delG		-1	-1	-1	-1	-1	-1	0
chr1	69747306	TC	T	PASS	0/1	intron_variant	MODIFIER	EPB41L2	EPB41L2	transcript	XR_005353930.1	pseudogene	7	n.1242-605delG		-1	-1	-1	-1	-1	-1	0
chr1	69747308	T	A	PASS	0/1	intron_variant	MODIFIER	EPB41L2	EPB41L2	transcript	XM_038526772.1	protein_coding	7	c.1173-606A>T		-1	-1	-1	-1	-1	-1	0
chr1	69747308	T	A	PASS	0/1	intron_variant	MODIFIER	EPB41L2	EPB41L2	transcript	XM_038526779.1	protein_coding	7	c.1113-606A>T		-1	-1	-1	-1	-1	-1	0
chr1	69747308	T	A	PASS	0/1	intron_variant	MODIFIER	EPB41L2	EPB41L2	transcript	XM_038526787.1	protein_coding	7	c.1173-606A>T		-1	-1	-1	-1	-1	-1	0
chr1	69747308	T	A	PASS	0/1	intron_variant	MODIFIER	EPB41L2	EPB41L2	transcript	XM_038526782.1	protein_coding	7	c.1173-606A>T		-1	-1	-1	-1	-1	-1	0
chr1	69747308	T	A	PASS	0/1	intron_variant	MODIFIER	EPB41L2	EPB41L2	transcript	XM_038526783.1	protein_coding	7	c.1173-606A>T		-1	-1	-1	-1	-1	-1	0
chr1	69747308	T	A	PASS	0/1	intron_variant	MODIFIER	EPB41L2	EPB41L2	transcript	XM_038526784.1	protein_coding	7	c.1173-606A>T		-1	-1	-1	-1	-1	-1	0
chr1	69747308	T	A	PASS	0/1	intron_variant	MODIFIER	EPB41L2	EPB41L2	transcript	XM_038526785.1	protein_coding	7	c.1173-606A>T		-1	-1	-1	-1	-1	-1	0
chr1	69747308	T	A	PASS	0/1	intron_variant	MODIFIER	EPB41L2	EPB41L2	transcript	XM_038526786.1	protein_coding	7	c.1173-606A>T		-1	-1	-1	-1	-1	-1	0
chr1	69747308	T	A	PASS	0/1	intron_variant	MODIFIER	EPB41L2	EPB41L2	transcript	XM_038526788.1	protein_coding	7	c.1173-606A>T		-1	-1	-1	-1	-1	-1	0
chr1	69747308	T	A	PASS	0/1	intron_variant	MODIFIER	EPB41L2	EPB41L2	transcript	XM_038526774.1	protein_coding	7	c.1173-606A>T		-1	-1	-1	-1	-1	-1	0
chr1	69747308	T	A	PASS	0/1	intron_variant	MODIFIER	EPB41L2	EPB41L2	transcript	XM_038526780.1	protein_coding	7	c.1173-606A>T		-1	-1	-1	-1	-1	-1	0
chr1	69747308	T	A	PASS	0/1	intron_variant	MODIFIER	EPB41L2	EPB41L2	transcript	XM_038526781.1	protein_coding	7	c.1173-606A>T		-1	-1	-1	-1	-1	-1	0
chr1	69747308	T	A	PASS	0/1	intron_variant	MODIFIER	EPB41L2	EPB41L2	transcript	XM_038526776.1	protein_coding	7	c.1113-606A>T		-1	-1	-1	-1	-1	-1	0
chr1	69747308	T	A	PASS	0/1	intron_variant	MODIFIER	EPB41L2	EPB41L2	transcript	XM_038526775.1	protein_coding	7	c.1113-606A>T		-1	-1	-1	-1	-1	-1	0
chr1	69747308	T	A	PASS	0/1	intron_variant	MODIFIER	EPB41L2	EPB41L2	transcript	XM_038526778.1	protein_coding	7	c.1113-606A>T		-1	-1	-1	-1	-1	-1	0
chr1	69747308	T	A	PASS	0/1	intron_variant	MODIFIER	EPB41L2	EPB41L2	transcript	XM_038526777.1	protein_coding	7	c.1113-606A>T		-1	-1	-1	-1	-1	-1	0
chr1	69747308	T	A	PASS	0/1	intron_variant	MODIFIER	EPB41L2	EPB41L2	transcript	XM_038526773.1	protein_coding	7	c.1173-606A>T		-1	-1	-1	-1	-1	-1	0
chr1	69747308	T	A	PASS	0/1	intron_variant	MODIFIER	EPB41L2	EPB41L2	transcript	XR_005353930.1	pseudogene	7	n.1242-606A>T		-1	-1	-1	-1	-1	-1	0
chr1	69770328	G	A	PASS	0/1	intron_variant	MODIFIER	EPB41L2	EPB41L2	transcript	XM_038526772.1	protein_coding	3	c.730-1002C>T		-1	-1	-1	-1	-1	-1	0
chr1	69770328	G	A	PASS	0/1	intron_variant	MODIFIER	EPB41L2	EPB41L2	transcript	XM_038526779.1	protein_coding	3	c.670-1002C>T		-1	-1	-1	-1	-1	-1	0
chr1	69770328	G	A	PASS	0/1	intron_variant	MODIFIER	EPB41L2	EPB41L2	transcript	XM_038526787.1	protein_coding	3	c.730-1002C>T		-1	-1	-1	-1	-1	-1	0
chr1	69770328	G	A	PASS	0/1	intron_variant	MODIFIER	EPB41L2	EPB41L2	transcript	XM_038526782.1	protein_coding	3	c.730-1002C>T		-1	-1	-1	-1	-1	-1	0
chr1	69770328	G	A	PASS	0/1	intron_variant	MODIFIER	EPB41L2	EPB41L2	transcript	XM_038526783.1	protein_coding	3	c.730-1002C>T		-1	-1	-1	-1	-1	-1	0
chr1	69770328	G	A	PASS	0/1	intron_variant	MODIFIER	EPB41L2	EPB41L2	transcript	XM_038526784.1	protein_coding	3	c.730-1002C>T		-1	-1	-1	-1	-1	-1	0
chr1	69770328	G	A	PASS	0/1	intron_variant	MODIFIER	EPB41L2	EPB41L2	transcript	XM_038526785.1	protein_coding	3	c.730-1002C>T		-1	-1	-1	-1	-1	-1	0
chr1	69770328	G	A	PASS	0/1	intron_variant	MODIFIER	EPB41L2	EPB41L2	transcript	XM_038526786.1	protein_coding	3	c.730-1002C>T		-1	-1	-1	-1	-1	-1	0
chr1	69770328	G	A	PASS	0/1	intron_variant	MODIFIER	EPB41L2	EPB41L2	transcript	XM_038526788.1	protein_coding	3	c.730-1002C>T		-1	-1	-1	-1	-1	-1	0
chr1	69770328	G	A	PASS	0/1	intron_variant	MODIFIER	EPB41L2	EPB41L2	transcript	XM_038526774.1	protein_coding	3	c.730-1002C>T		-1	-1	-1	-1	-1	-1	0
chr1	69770328	G	A	PASS	0/1	intron_variant	MODIFIER	EPB41L2	EPB41L2	transcript	XM_038526780.1	protein_coding	3	c.730-1002C>T		-1	-1	-1	-1	-1	-1	0
chr1	69770328	G	A	PASS	0/1	intron_variant	MODIFIER	EPB41L2	EPB41L2	transcript	XM_038526781.1	protein_coding	3	c.730-1002C>T		-1	-1	-1	-1	-1	-1	0
chr1	69770328	G	A	PASS	0/1	intron_variant	MODIFIER	EPB41L2	EPB41L2	transcript	XM_038526776.1	protein_coding	3	c.670-1002C>T		-1	-1	-1	-1	-1	-1	0
chr1	69770328	G	A	PASS	0/1	intron_variant	MODIFIER	EPB41L2	EPB41L2	transcript	XM_038526775.1	protein_coding	3	c.670-1002C>T		-1	-1	-1	-1	-1	-1	0
chr1	69770328	G	A	PASS	0/1	intron_variant	MODIFIER	EPB41L2	EPB41L2	transcript	XM_038526778.1	protein_coding	3	c.670-1002C>T		-1	-1	-1	-1	-1	-1	0
chr1	69770328	G	A	PASS	0/1	intron_variant	MODIFIER	EPB41L2	EPB41L2	transcript	XM_038526777.1	protein_coding	3	c.670-1002C>T		-1	-1	-1	-1	-1	-1	0
chr1	69770328	G	A	PASS	0/1	intron_variant	MODIFIER	EPB41L2	EPB41L2	transcript	XM_038526773.1	protein_coding	3	c.730-1002C>T		-1	-1	-1	-1	-1	-1	0
chr1	69770328	G	A	PASS	0/1	intron_variant	MODIFIER	EPB41L2	EPB41L2	transcript	XR_005353930.1	pseudogene	3	n.799-1002C>T		-1	-1	-1	-1	-1	-1	0
chr1	70066091	C	A	PASS	0/1	intergenic_region	MODIFIER	AKAP7-LOC119875970	AKAP7-LOC119875970	intergenic_region	AKAP7-LOC119875970		-1	n.70066091C>A		-1	-1	-1	-1	-1	-1	0
chr1	70075767	G	A	PASS	0/1	intron_variant	MODIFIER	LOC119875970	LOC119875970	transcript	XR_005353931.1	pseudogene	4	n.1875-711C>T		-1	-1	-1	-1	-1	-1	0
chr1	70075767	G	A	PASS	0/1	intron_variant	MODIFIER	LOC119875970	LOC119875970	transcript	XR_005353933.1	pseudogene	5	n.1789-711C>T		-1	-1	-1	-1	-1	-1	0
chr1	70075767	G	A	PASS	0/1	intron_variant	MODIFIER	LOC119875970	LOC119875970	transcript	XR_005353934.1	pseudogene	4	n.1370-711C>T		-1	-1	-1	-1	-1	-1	0
chr1	70075767	G	A	PASS	0/1	intron_variant	MODIFIER	LOC119875970	LOC119875970	transcript	XR_005353932.1	pseudogene	4	n.1573-711C>T		-1	-1	-1	-1	-1	-1	0
chr1	70075903	T	A	PASS	0/1	intron_variant	MODIFIER	LOC119875970	LOC119875970	transcript	XR_005353931.1	pseudogene	4	n.1875-847A>T		-1	-1	-1	-1	-1	-1	0
chr1	70075903	T	A	PASS	0/1	intron_variant	MODIFIER	LOC119875970	LOC119875970	transcript	XR_005353933.1	pseudogene	5	n.1789-847A>T		-1	-1	-1	-1	-1	-1	0
chr1	70075903	T	A	PASS	0/1	intron_variant	MODIFIER	LOC119875970	LOC119875970	transcript	XR_005353934.1	pseudogene	4	n.1370-847A>T		-1	-1	-1	-1	-1	-1	0
chr1	70075903	T	A	PASS	0/1	intron_variant	MODIFIER	LOC119875970	LOC119875970	transcript	XR_005353932.1	pseudogene	4	n.1573-847A>T		-1	-1	-1	-1	-1	-1	0
chr1	70111157	C	T	PASS	0/1	intron_variant	MODIFIER	LOC119875970	LOC119875970	transcript	XR_005353935.1	pseudogene	2	n.796+3188G>A		-1	-1	-1	-1	-1	-1	0
chr1	70111157	C	T	PASS	0/1	intron_variant	MODIFIER	LOC119875970	LOC119875970	transcript	XR_005353931.1	pseudogene	2	n.796+3188G>A		-1	-1	-1	-1	-1	-1	0
chr1	70111157	C	T	PASS	0/1	intron_variant	MODIFIER	LOC119875970	LOC119875970	transcript	XR_005353933.1	pseudogene	2	n.796+3188G>A		-1	-1	-1	-1	-1	-1	0
chr1	70111157	C	T	PASS	0/1	intron_variant	MODIFIER	LOC119875970	LOC119875970	transcript	XR_005353934.1	pseudogene	2	n.291+3188G>A		-1	-1	-1	-1	-1	-1	0
chr1	70111157	C	T	PASS	0/1	intron_variant	MODIFIER	LOC119875970	LOC119875970	transcript	XR_005353932.1	pseudogene	2	n.494+3188G>A		-1	-1	-1	-1	-1	-1	0
chr1	70160756	C	T	PASS	0/1	intergenic_region	MODIFIER	LOC119875970-LOC491382	LOC119875970-LOC491382	intergenic_region	LOC119875970-LOC491382		-1	n.70160756C>T		-1	-1	-1	-1	-1	-1	0
chr1	70350559	G	A	PASS	0/1	upstream_gene_variant	MODIFIER	LOC119875971	LOC119875971	transcript	XM_038526808.1	protein_coding	-1	c.-2095C>T		-1	-1	-1	-1	-1	-1	2026
chr1	70350559	G	A	PASS	0/1	intergenic_region	MODIFIER	LOC119875971-FAM240B_2	LOC119875971-FAM240B_2	intergenic_region	LOC119875971-FAM240B_2		-1	n.70350559G>A		-1	-1	-1	-1	-1	-1	0
chr1	70407895	C	T	PASS	0/1	intergenic_region	MODIFIER	FAM240B_2-LOC119869879	FAM240B_2-LOC119869879	intergenic_region	FAM240B_2-LOC119869879		-1	n.70407895C>T		-1	-1	-1	-1	-1	-1	0
chr1	70677205	CG	C	PASS	0/1	intron_variant	MODIFIER	ZNF782	ZNF782	transcript	XM_038526809.1	protein_coding	3	c.197-7929delG		-1	-1	-1	-1	-1	-1	0
chr1	70832398	G	A	PASS	0/1	intron_variant	MODIFIER	CDC14B	CDC14B	transcript	XM_038526820.1	protein_coding	2	c.187+4793G>A		-1	-1	-1	-1	-1	-1	0
chr1	70832398	G	A	PASS	0/1	intron_variant	MODIFIER	CDC14B	CDC14B	transcript	XM_038526834.1	protein_coding	2	c.187+4793G>A		-1	-1	-1	-1	-1	-1	0
chr1	70832398	G	A	PASS	0/1	intron_variant	MODIFIER	CDC14B	CDC14B	transcript	XM_038526829.1	protein_coding	2	c.187+4793G>A		-1	-1	-1	-1	-1	-1	0
chr1	70832398	G	A	PASS	0/1	intron_variant	MODIFIER	CDC14B	CDC14B	transcript	XM_038526831.1	protein_coding	2	c.187+4793G>A		-1	-1	-1	-1	-1	-1	0
chr1	70832398	G	A	PASS	0/1	intron_variant	MODIFIER	CDC14B	CDC14B	transcript	XM_038526821.1	protein_coding	2	c.187+4793G>A		-1	-1	-1	-1	-1	-1	0
chr1	70832398	G	A	PASS	0/1	intron_variant	MODIFIER	CDC14B	CDC14B	transcript	XM_038526826.1	protein_coding	2	c.187+4793G>A		-1	-1	-1	-1	-1	-1	0
chr1	70832398	G	A	PASS	0/1	intron_variant	MODIFIER	CDC14B	CDC14B	transcript	XM_038526828.1	protein_coding	1	c.160+12453G>A		-1	-1	-1	-1	-1	-1	0
chr1	70832398	G	A	PASS	0/1	intron_variant	MODIFIER	CDC14B	CDC14B	transcript	XM_038526830.1	protein_coding	2	c.187+4793G>A		-1	-1	-1	-1	-1	-1	0
chr1	70832398	G	A	PASS	0/1	intron_variant	MODIFIER	CDC14B	CDC14B	transcript	XM_038526833.1	protein_coding	1	c.160+12453G>A		-1	-1	-1	-1	-1	-1	0
chr1	70832398	G	A	PASS	0/1	intron_variant	MODIFIER	CDC14B	CDC14B	transcript	XM_038526835.1	protein_coding	2	c.187+4793G>A		-1	-1	-1	-1	-1	-1	0
chr1	70832398	G	A	PASS	0/1	intron_variant	MODIFIER	CDC14B	CDC14B	transcript	XR_005353939.1	pseudogene	2	n.202+4793G>A		-1	-1	-1	-1	-1	-1	0
chr1	70832398	G	A	PASS	0/1	intron_variant	MODIFIER	CDC14B	CDC14B	transcript	XM_038526836.1	protein_coding	2	c.187+4793G>A		-1	-1	-1	-1	-1	-1	0
chr1	70832398	G	A	PASS	0/1	intron_variant	MODIFIER	CDC14B	CDC14B	transcript	XM_038526827.1	protein_coding	2	c.187+4793G>A		-1	-1	-1	-1	-1	-1	0
chr1	70832398	G	A	PASS	0/1	intron_variant	MODIFIER	CDC14B	CDC14B	transcript	XM_038526822.1	protein_coding	1	c.160+12453G>A		-1	-1	-1	-1	-1	-1	0
chr1	70832398	G	A	PASS	0/1	intron_variant	MODIFIER	CDC14B	CDC14B	transcript	XM_038526823.1	protein_coding	2	c.187+4793G>A		-1	-1	-1	-1	-1	-1	0
chr1	70832398	G	A	PASS	0/1	intron_variant	MODIFIER	CDC14B	CDC14B	transcript	XM_038526824.1	protein_coding	2	c.187+4793G>A		-1	-1	-1	-1	-1	-1	0
chr1	70832398	G	A	PASS	0/1	intron_variant	MODIFIER	CDC14B	CDC14B	transcript	XM_038526832.1	protein_coding	1	c.24+12453G>A		-1	-1	-1	-1	-1	-1	0
chr1	70968939	T	G	PASS	0/1	upstream_gene_variant	MODIFIER	HABP4	HABP4	transcript	XM_038526839.1	protein_coding	-1	c.-273A>C		-1	-1	-1	-1	-1	-1	200
chr1	70968939	T	G	PASS	0/1	upstream_gene_variant	MODIFIER	HABP4	HABP4	transcript	XM_038526840.1	protein_coding	-1	c.-273A>C		-1	-1	-1	-1	-1	-1	200
chr1	70968939	T	G	PASS	0/1	intergenic_region	MODIFIER	HABP4-LOC119869867	HABP4-LOC119869867	intergenic_region	HABP4-LOC119869867		-1	n.70968939T>G		-1	-1	-1	-1	-1	-1	0
chr1	71188335	G	A	PASS	0/1	intergenic_region	MODIFIER	HSD17B3-LOC111090716	HSD17B3-LOC111090716	intergenic_region	HSD17B3-LOC111090716		-1	n.71188335G>A		-1	-1	-1	-1	-1	-1	0
chr1	71305319	G	C	PASS	0/1	intron_variant	MODIFIER	LOC111096339	LOC111096339	transcript	XR_005353947.1	pseudogene	2	n.388+834G>C		-1	-1	-1	-1	-1	-1	0
chr1	71988140	C	T	PASS	0/1	intron_variant	MODIFIER	FANCC	FANCC	transcript	XM_038526892.1	protein_coding	1	c.-78+12409C>T		-1	-1	-1	-1	-1	-1	0
chr1	71988140	C	T	PASS	0/1	intron_variant	MODIFIER	FANCC	FANCC	transcript	XM_038526897.1	protein_coding	1	c.-78+12409C>T		-1	-1	-1	-1	-1	-1	0
chr1	71988140	C	T	PASS	0/1	intron_variant	MODIFIER	FANCC	FANCC	transcript	XM_038526893.1	protein_coding	2	c.-78+4505C>T		-1	-1	-1	-1	-1	-1	0
chr1	71988140	C	T	PASS	0/1	intron_variant	MODIFIER	FANCC	FANCC	transcript	XM_038526894.1	protein_coding	1	c.-197+12409C>T		-1	-1	-1	-1	-1	-1	0
chr1	71988140	C	T	PASS	0/1	intron_variant	MODIFIER	FANCC	FANCC	transcript	XM_038526898.1	protein_coding	1	c.-78+12409C>T		-1	-1	-1	-1	-1	-1	0
chr1	71988140	C	T	PASS	0/1	intron_variant	MODIFIER	FANCC	FANCC	transcript	XM_038526899.1	protein_coding	1	c.-78+12409C>T		-1	-1	-1	-1	-1	-1	0
chr1	71988140	C	T	PASS	0/1	intron_variant	MODIFIER	FANCC	FANCC	transcript	XM_038526896.1	protein_coding	1	c.-78+11899C>T		-1	-1	-1	-1	-1	-1	0
chr1	71988140	C	T	PASS	0/1	intron_variant	MODIFIER	FANCC	FANCC	transcript	XM_038526895.1	protein_coding	2	c.-78+4505C>T		-1	-1	-1	-1	-1	-1	0
chr1	72285394	T	C	PASS	0/1	intron_variant	MODIFIER	C1H9orf3	C1H9orf3	transcript	XM_038526866.1	protein_coding	15	c.2312-753A>G		-1	-1	-1	-1	-1	-1	0
chr1	72285394	T	C	PASS	0/1	intron_variant	MODIFIER	C1H9orf3	C1H9orf3	transcript	XM_038526890.1	protein_coding	15	c.1529-753A>G		-1	-1	-1	-1	-1	-1	0
chr1	72285394	T	C	PASS	0/1	intron_variant	MODIFIER	C1H9orf3	C1H9orf3	transcript	XM_038526891.1	protein_coding	14	c.1499-753A>G		-1	-1	-1	-1	-1	-1	0
chr1	72285394	T	C	PASS	0/1	intron_variant	MODIFIER	C1H9orf3	C1H9orf3	transcript	XM_038526867.1	protein_coding	15	c.2312-753A>G		-1	-1	-1	-1	-1	-1	0
chr1	72285394	T	C	PASS	0/1	intron_variant	MODIFIER	C1H9orf3	C1H9orf3	transcript	XM_038526868.1	protein_coding	14	c.2204-753A>G		-1	-1	-1	-1	-1	-1	0
chr1	72285394	T	C	PASS	0/1	intron_variant	MODIFIER	C1H9orf3	C1H9orf3	transcript	XM_038526869.1	protein_coding	14	c.2224-753A>G		-1	-1	-1	-1	-1	-1	0
chr1	72285394	T	C	PASS	0/1	intron_variant	MODIFIER	C1H9orf3	C1H9orf3	transcript	XM_038526870.1	protein_coding	15	c.2312-753A>G		-1	-1	-1	-1	-1	-1	0
chr1	72285394	T	C	PASS	0/1	intron_variant	MODIFIER	C1H9orf3	C1H9orf3	transcript	XM_038526871.1	protein_coding	14	c.2066-753A>G		-1	-1	-1	-1	-1	-1	0
chr1	72285394	T	C	PASS	0/1	intron_variant	MODIFIER	C1H9orf3	C1H9orf3	transcript	XM_038526872.1	protein_coding	13	c.2116-753A>G		-1	-1	-1	-1	-1	-1	0
chr1	72285394	T	C	PASS	0/1	intron_variant	MODIFIER	C1H9orf3	C1H9orf3	transcript	XM_038526876.1	protein_coding	14	c.2224-753A>G		-1	-1	-1	-1	-1	-1	0
chr1	72285394	T	C	PASS	0/1	intron_variant	MODIFIER	C1H9orf3	C1H9orf3	transcript	XM_038526878.1	protein_coding	12	c.1907-753A>G		-1	-1	-1	-1	-1	-1	0
chr1	72285394	T	C	PASS	0/1	intron_variant	MODIFIER	C1H9orf3	C1H9orf3	transcript	XM_038526879.1	protein_coding	13	c.2116-753A>G		-1	-1	-1	-1	-1	-1	0
chr1	72285394	T	C	PASS	0/1	intron_variant	MODIFIER	C1H9orf3	C1H9orf3	transcript	XM_038526882.1	protein_coding	11	c.1819-753A>G		-1	-1	-1	-1	-1	-1	0
chr1	72285394	T	C	PASS	0/1	intron_variant	MODIFIER	C1H9orf3	C1H9orf3	transcript	XM_038526889.1	protein_coding	11	c.1819-753A>G		-1	-1	-1	-1	-1	-1	0
chr1	72285394	T	C	PASS	0/1	intron_variant	MODIFIER	C1H9orf3	C1H9orf3	transcript	XR_005353979.1	pseudogene	15	n.2542-753A>G		-1	-1	-1	-1	-1	-1	0
chr1	72285394	T	C	PASS	0/1	intron_variant	MODIFIER	C1H9orf3	C1H9orf3	transcript	XR_005353980.1	pseudogene	14	n.2454-753A>G		-1	-1	-1	-1	-1	-1	0
chr1	72285394	T	C	PASS	0/1	intron_variant	MODIFIER	C1H9orf3	C1H9orf3	transcript	XR_005353984.1	pseudogene	15	n.2542-753A>G		-1	-1	-1	-1	-1	-1	0
chr1	72285394	T	C	PASS	0/1	intron_variant	MODIFIER	C1H9orf3	C1H9orf3	transcript	XR_005354004.1	pseudogene	2	n.297-753A>G		-1	-1	-1	-1	-1	-1	0
chr1	72285394	T	C	PASS	0/1	intron_variant	MODIFIER	C1H9orf3	C1H9orf3	transcript	XR_005353986.1	pseudogene	15	n.2542-753A>G		-1	-1	-1	-1	-1	-1	0
chr1	72285394	T	C	PASS	0/1	intron_variant	MODIFIER	C1H9orf3	C1H9orf3	transcript	XR_005353988.1	pseudogene	14	n.2454-753A>G		-1	-1	-1	-1	-1	-1	0
chr1	72285394	T	C	PASS	0/1	intron_variant	MODIFIER	C1H9orf3	C1H9orf3	transcript	XR_005353989.1	pseudogene	14	n.2454-753A>G		-1	-1	-1	-1	-1	-1	0
chr1	72285394	T	C	PASS	0/1	intron_variant	MODIFIER	C1H9orf3	C1H9orf3	transcript	XR_005353981.1	pseudogene	15	n.2542-753A>G		-1	-1	-1	-1	-1	-1	0
chr1	72285394	T	C	PASS	0/1	intron_variant	MODIFIER	C1H9orf3	C1H9orf3	transcript	XR_005353982.1	pseudogene	15	n.2542-753A>G		-1	-1	-1	-1	-1	-1	0
chr1	72285394	T	C	PASS	0/1	intron_variant	MODIFIER	C1H9orf3	C1H9orf3	transcript	XR_005353983.1	pseudogene	15	n.2542-753A>G		-1	-1	-1	-1	-1	-1	0
chr1	72285394	T	C	PASS	0/1	intron_variant	MODIFIER	C1H9orf3	C1H9orf3	transcript	XR_005353990.1	pseudogene	14	n.2454-753A>G		-1	-1	-1	-1	-1	-1	0
chr1	72285394	T	C	PASS	0/1	intron_variant	MODIFIER	C1H9orf3	C1H9orf3	transcript	XR_005353985.1	pseudogene	15	n.2542-753A>G		-1	-1	-1	-1	-1	-1	0
chr1	72285394	T	C	PASS	0/1	intron_variant	MODIFIER	C1H9orf3	C1H9orf3	transcript	XM_038526881.1	protein_coding	15	c.2312-753A>G		-1	-1	-1	-1	-1	-1	0
chr1	72285394	T	C	PASS	0/1	intron_variant	MODIFIER	C1H9orf3	C1H9orf3	transcript	XM_038526886.1	protein_coding	14	c.2224-753A>G		-1	-1	-1	-1	-1	-1	0
chr1	72285394	T	C	PASS	0/1	intron_variant	MODIFIER	C1H9orf3	C1H9orf3	transcript	XM_038526880.1	protein_coding	15	c.2312-753A>G		-1	-1	-1	-1	-1	-1	0
chr1	72285394	T	C	PASS	0/1	intron_variant	MODIFIER	C1H9orf3	C1H9orf3	transcript	XR_005353991.1	pseudogene	16	n.2603-753A>G		-1	-1	-1	-1	-1	-1	0
chr1	72285394	T	C	PASS	0/1	intron_variant	MODIFIER	C1H9orf3	C1H9orf3	transcript	XR_005353996.1	pseudogene	17	n.2744-753A>G		-1	-1	-1	-1	-1	-1	0
chr1	72285394	T	C	PASS	0/1	intron_variant	MODIFIER	C1H9orf3	C1H9orf3	transcript	XR_005353999.1	pseudogene	16	n.2596-753A>G		-1	-1	-1	-1	-1	-1	0
chr1	72285394	T	C	PASS	0/1	intron_variant	MODIFIER	C1H9orf3	C1H9orf3	transcript	XR_005354002.1	pseudogene	15	n.2515-753A>G		-1	-1	-1	-1	-1	-1	0
chr1	72285394	T	C	PASS	0/1	intron_variant	MODIFIER	C1H9orf3	C1H9orf3	transcript	XR_005353992.1	pseudogene	16	n.2683-753A>G		-1	-1	-1	-1	-1	-1	0
chr1	72285394	T	C	PASS	0/1	intron_variant	MODIFIER	C1H9orf3	C1H9orf3	transcript	XR_005353993.1	pseudogene	15	n.2535-753A>G		-1	-1	-1	-1	-1	-1	0
chr1	72285394	T	C	PASS	0/1	intron_variant	MODIFIER	C1H9orf3	C1H9orf3	transcript	XR_005354001.1	pseudogene	15	n.2602-753A>G		-1	-1	-1	-1	-1	-1	0
chr1	72285394	T	C	PASS	0/1	intron_variant	MODIFIER	C1H9orf3	C1H9orf3	transcript	XR_005353995.1	pseudogene	15	n.2535-753A>G		-1	-1	-1	-1	-1	-1	0
chr1	72285394	T	C	PASS	0/1	intron_variant	MODIFIER	C1H9orf3	C1H9orf3	transcript	XM_038526873.1	protein_coding	15	c.2312-753A>G		-1	-1	-1	-1	-1	-1	0
chr1	72285394	T	C	PASS	0/1	intron_variant	MODIFIER	C1H9orf3	C1H9orf3	transcript	XM_038526874.1	protein_coding	15	c.2312-753A>G		-1	-1	-1	-1	-1	-1	0
chr1	72285394	T	C	PASS	0/1	intron_variant	MODIFIER	C1H9orf3	C1H9orf3	transcript	XM_038526877.1	protein_coding	15	c.2312-753A>G		-1	-1	-1	-1	-1	-1	0
chr1	72285394	T	C	PASS	0/1	intron_variant	MODIFIER	C1H9orf3	C1H9orf3	transcript	XM_038526875.1	protein_coding	15	c.2312-753A>G		-1	-1	-1	-1	-1	-1	0
chr1	72285394	T	C	PASS	0/1	intron_variant	MODIFIER	C1H9orf3	C1H9orf3	transcript	XM_038526883.1	protein_coding	14	c.2224-753A>G		-1	-1	-1	-1	-1	-1	0
chr1	72285394	T	C	PASS	0/1	intron_variant	MODIFIER	C1H9orf3	C1H9orf3	transcript	XM_038526887.1	protein_coding	14	c.2224-753A>G		-1	-1	-1	-1	-1	-1	0
chr1	72285394	T	C	PASS	0/1	intron_variant	MODIFIER	C1H9orf3	C1H9orf3	transcript	XR_005353987.1	pseudogene	15	n.2542-753A>G		-1	-1	-1	-1	-1	-1	0
chr1	72285394	T	C	PASS	0/1	intron_variant	MODIFIER	C1H9orf3	C1H9orf3	transcript	XM_038526884.1	protein_coding	16	c.*27-753A>G		-1	-1	-1	-1	-1	-1	0
chr1	72285394	T	C	PASS	0/1	intron_variant	MODIFIER	C1H9orf3	C1H9orf3	transcript	XM_038526885.1	protein_coding	16	c.*33-753A>G		-1	-1	-1	-1	-1	-1	0
chr1	72285394	T	C	PASS	0/1	intron_variant	MODIFIER	C1H9orf3	C1H9orf3	transcript	XR_005353998.1	pseudogene	17	n.2771-753A>G		-1	-1	-1	-1	-1	-1	0
chr1	72285394	T	C	PASS	0/1	intron_variant	MODIFIER	C1H9orf3	C1H9orf3	transcript	XR_005354000.1	pseudogene	16	n.2623-753A>G		-1	-1	-1	-1	-1	-1	0
chr1	72294514	A	T	PASS	0/1	intron_variant	MODIFIER	C1H9orf3	C1H9orf3	transcript	XM_038526866.1	protein_coding	15	c.2312-9873T>A		-1	-1	-1	-1	-1	-1	0
chr1	72294514	A	T	PASS	0/1	intron_variant	MODIFIER	C1H9orf3	C1H9orf3	transcript	XM_038526890.1	protein_coding	15	c.1529-9873T>A		-1	-1	-1	-1	-1	-1	0
chr1	72294514	A	T	PASS	0/1	intron_variant	MODIFIER	C1H9orf3	C1H9orf3	transcript	XM_038526891.1	protein_coding	14	c.1499-9873T>A		-1	-1	-1	-1	-1	-1	0
chr1	72294514	A	T	PASS	0/1	intron_variant	MODIFIER	C1H9orf3	C1H9orf3	transcript	XM_038526867.1	protein_coding	15	c.2312-9873T>A		-1	-1	-1	-1	-1	-1	0
chr1	72294514	A	T	PASS	0/1	intron_variant	MODIFIER	C1H9orf3	C1H9orf3	transcript	XM_038526868.1	protein_coding	14	c.2204-9873T>A		-1	-1	-1	-1	-1	-1	0
chr1	72294514	A	T	PASS	0/1	intron_variant	MODIFIER	C1H9orf3	C1H9orf3	transcript	XM_038526869.1	protein_coding	14	c.2224-9873T>A		-1	-1	-1	-1	-1	-1	0
chr1	72294514	A	T	PASS	0/1	intron_variant	MODIFIER	C1H9orf3	C1H9orf3	transcript	XM_038526870.1	protein_coding	15	c.2312-9873T>A		-1	-1	-1	-1	-1	-1	0
chr1	72294514	A	T	PASS	0/1	intron_variant	MODIFIER	C1H9orf3	C1H9orf3	transcript	XM_038526871.1	protein_coding	14	c.2066-9873T>A		-1	-1	-1	-1	-1	-1	0
chr1	72294514	A	T	PASS	0/1	intron_variant	MODIFIER	C1H9orf3	C1H9orf3	transcript	XM_038526872.1	protein_coding	13	c.2116-9873T>A		-1	-1	-1	-1	-1	-1	0
chr1	72294514	A	T	PASS	0/1	intron_variant	MODIFIER	C1H9orf3	C1H9orf3	transcript	XM_038526876.1	protein_coding	14	c.2224-9873T>A		-1	-1	-1	-1	-1	-1	0
chr1	72294514	A	T	PASS	0/1	intron_variant	MODIFIER	C1H9orf3	C1H9orf3	transcript	XM_038526878.1	protein_coding	12	c.1907-9873T>A		-1	-1	-1	-1	-1	-1	0
chr1	72294514	A	T	PASS	0/1	intron_variant	MODIFIER	C1H9orf3	C1H9orf3	transcript	XM_038526879.1	protein_coding	13	c.2116-9873T>A		-1	-1	-1	-1	-1	-1	0
chr1	72294514	A	T	PASS	0/1	intron_variant	MODIFIER	C1H9orf3	C1H9orf3	transcript	XM_038526882.1	protein_coding	11	c.1819-9873T>A		-1	-1	-1	-1	-1	-1	0
chr1	72294514	A	T	PASS	0/1	intron_variant	MODIFIER	C1H9orf3	C1H9orf3	transcript	XM_038526889.1	protein_coding	11	c.1819-9873T>A		-1	-1	-1	-1	-1	-1	0
chr1	72294514	A	T	PASS	0/1	intron_variant	MODIFIER	C1H9orf3	C1H9orf3	transcript	XR_005353979.1	pseudogene	15	n.2542-9873T>A		-1	-1	-1	-1	-1	-1	0
chr1	72294514	A	T	PASS	0/1	intron_variant	MODIFIER	C1H9orf3	C1H9orf3	transcript	XR_005353980.1	pseudogene	14	n.2454-9873T>A		-1	-1	-1	-1	-1	-1	0
chr1	72294514	A	T	PASS	0/1	intron_variant	MODIFIER	C1H9orf3	C1H9orf3	transcript	XR_005353984.1	pseudogene	15	n.2542-9873T>A		-1	-1	-1	-1	-1	-1	0
chr1	72294514	A	T	PASS	0/1	intron_variant	MODIFIER	C1H9orf3	C1H9orf3	transcript	XR_005354004.1	pseudogene	2	n.297-9873T>A		-1	-1	-1	-1	-1	-1	0
chr1	72294514	A	T	PASS	0/1	intron_variant	MODIFIER	C1H9orf3	C1H9orf3	transcript	XR_005353986.1	pseudogene	15	n.2542-9873T>A		-1	-1	-1	-1	-1	-1	0
chr1	72294514	A	T	PASS	0/1	intron_variant	MODIFIER	C1H9orf3	C1H9orf3	transcript	XR_005353988.1	pseudogene	14	n.2454-9873T>A		-1	-1	-1	-1	-1	-1	0
chr1	72294514	A	T	PASS	0/1	intron_variant	MODIFIER	C1H9orf3	C1H9orf3	transcript	XR_005353989.1	pseudogene	14	n.2454-9873T>A		-1	-1	-1	-1	-1	-1	0
chr1	72294514	A	T	PASS	0/1	intron_variant	MODIFIER	C1H9orf3	C1H9orf3	transcript	XR_005353981.1	pseudogene	15	n.2542-9873T>A		-1	-1	-1	-1	-1	-1	0
chr1	72294514	A	T	PASS	0/1	intron_variant	MODIFIER	C1H9orf3	C1H9orf3	transcript	XR_005353982.1	pseudogene	15	n.2542-9873T>A		-1	-1	-1	-1	-1	-1	0
chr1	72294514	A	T	PASS	0/1	intron_variant	MODIFIER	C1H9orf3	C1H9orf3	transcript	XR_005353983.1	pseudogene	15	n.2542-9873T>A		-1	-1	-1	-1	-1	-1	0
chr1	72294514	A	T	PASS	0/1	intron_variant	MODIFIER	C1H9orf3	C1H9orf3	transcript	XR_005353990.1	pseudogene	14	n.2454-9873T>A		-1	-1	-1	-1	-1	-1	0
chr1	72294514	A	T	PASS	0/1	intron_variant	MODIFIER	C1H9orf3	C1H9orf3	transcript	XR_005353985.1	pseudogene	15	n.2542-9873T>A		-1	-1	-1	-1	-1	-1	0
chr1	72294514	A	T	PASS	0/1	intron_variant	MODIFIER	C1H9orf3	C1H9orf3	transcript	XM_038526881.1	protein_coding	15	c.2312-9873T>A		-1	-1	-1	-1	-1	-1	0
chr1	72294514	A	T	PASS	0/1	intron_variant	MODIFIER	C1H9orf3	C1H9orf3	transcript	XM_038526886.1	protein_coding	14	c.2224-9873T>A		-1	-1	-1	-1	-1	-1	0
chr1	72294514	A	T	PASS	0/1	intron_variant	MODIFIER	C1H9orf3	C1H9orf3	transcript	XM_038526880.1	protein_coding	15	c.2312-9873T>A		-1	-1	-1	-1	-1	-1	0
chr1	72294514	A	T	PASS	0/1	intron_variant	MODIFIER	C1H9orf3	C1H9orf3	transcript	XR_005353991.1	pseudogene	15	n.2542-6704T>A		-1	-1	-1	-1	-1	-1	0
chr1	72294514	A	T	PASS	0/1	intron_variant	MODIFIER	C1H9orf3	C1H9orf3	transcript	XR_005353996.1	pseudogene	16	n.2683-6704T>A		-1	-1	-1	-1	-1	-1	0
chr1	72294514	A	T	PASS	0/1	intron_variant	MODIFIER	C1H9orf3	C1H9orf3	transcript	XR_005353999.1	pseudogene	15	n.2535-6704T>A		-1	-1	-1	-1	-1	-1	0
chr1	72294514	A	T	PASS	0/1	intron_variant	MODIFIER	C1H9orf3	C1H9orf3	transcript	XR_005354002.1	pseudogene	14	n.2454-6704T>A		-1	-1	-1	-1	-1	-1	0
chr1	72294514	A	T	PASS	0/1	intron_variant	MODIFIER	C1H9orf3	C1H9orf3	transcript	XR_005353992.1	pseudogene	16	n.2683-9873T>A		-1	-1	-1	-1	-1	-1	0
chr1	72294514	A	T	PASS	0/1	intron_variant	MODIFIER	C1H9orf3	C1H9orf3	transcript	XR_005353993.1	pseudogene	15	n.2535-9873T>A		-1	-1	-1	-1	-1	-1	0
chr1	72294514	A	T	PASS	0/1	intron_variant	MODIFIER	C1H9orf3	C1H9orf3	transcript	XR_005354001.1	pseudogene	15	n.2602-9873T>A		-1	-1	-1	-1	-1	-1	0
chr1	72294514	A	T	PASS	0/1	intron_variant	MODIFIER	C1H9orf3	C1H9orf3	transcript	XR_005353995.1	pseudogene	15	n.2535-9873T>A		-1	-1	-1	-1	-1	-1	0
chr1	72294514	A	T	PASS	0/1	intron_variant	MODIFIER	C1H9orf3	C1H9orf3	transcript	XM_038526873.1	protein_coding	15	c.2312-9873T>A		-1	-1	-1	-1	-1	-1	0
chr1	72294514	A	T	PASS	0/1	intron_variant	MODIFIER	C1H9orf3	C1H9orf3	transcript	XM_038526874.1	protein_coding	15	c.2312-9873T>A		-1	-1	-1	-1	-1	-1	0
chr1	72294514	A	T	PASS	0/1	intron_variant	MODIFIER	C1H9orf3	C1H9orf3	transcript	XM_038526877.1	protein_coding	15	c.2312-9873T>A		-1	-1	-1	-1	-1	-1	0
chr1	72294514	A	T	PASS	0/1	intron_variant	MODIFIER	C1H9orf3	C1H9orf3	transcript	XM_038526875.1	protein_coding	15	c.2312-9873T>A		-1	-1	-1	-1	-1	-1	0
chr1	72294514	A	T	PASS	0/1	intron_variant	MODIFIER	C1H9orf3	C1H9orf3	transcript	XM_038526883.1	protein_coding	14	c.2224-9873T>A		-1	-1	-1	-1	-1	-1	0
chr1	72294514	A	T	PASS	0/1	intron_variant	MODIFIER	C1H9orf3	C1H9orf3	transcript	XM_038526887.1	protein_coding	14	c.2224-9873T>A		-1	-1	-1	-1	-1	-1	0
chr1	72294514	A	T	PASS	0/1	intron_variant	MODIFIER	C1H9orf3	C1H9orf3	transcript	XR_005353987.1	pseudogene	15	n.2542-9873T>A		-1	-1	-1	-1	-1	-1	0
chr1	72294514	A	T	PASS	0/1	intron_variant	MODIFIER	C1H9orf3	C1H9orf3	transcript	XM_038526884.1	protein_coding	16	c.*26+8090T>A		-1	-1	-1	-1	-1	-1	0
chr1	72294514	A	T	PASS	0/1	intron_variant	MODIFIER	C1H9orf3	C1H9orf3	transcript	XM_038526885.1	protein_coding	16	c.*32+8084T>A		-1	-1	-1	-1	-1	-1	0
chr1	72294514	A	T	PASS	0/1	intron_variant	MODIFIER	C1H9orf3	C1H9orf3	transcript	XR_005353998.1	pseudogene	17	n.2771-9873T>A		-1	-1	-1	-1	-1	-1	0
chr1	72294514	A	T	PASS	0/1	intron_variant	MODIFIER	C1H9orf3	C1H9orf3	transcript	XR_005354000.1	pseudogene	16	n.2623-9873T>A		-1	-1	-1	-1	-1	-1	0
chr1	72319286	C	T	PASS	0/1	intron_variant	MODIFIER	C1H9orf3	C1H9orf3	transcript	XM_038526866.1	protein_coding	14	c.2224-14757G>A		-1	-1	-1	-1	-1	-1	0
chr1	72319286	C	T	PASS	0/1	intron_variant	MODIFIER	C1H9orf3	C1H9orf3	transcript	XM_038526890.1	protein_coding	14	c.1441-14757G>A		-1	-1	-1	-1	-1	-1	0
chr1	72319286	C	T	PASS	0/1	intron_variant	MODIFIER	C1H9orf3	C1H9orf3	transcript	XM_038526891.1	protein_coding	13	c.1411-14757G>A		-1	-1	-1	-1	-1	-1	0
chr1	72319286	C	T	PASS	0/1	intron_variant	MODIFIER	C1H9orf3	C1H9orf3	transcript	XM_038526867.1	protein_coding	14	c.2224-14757G>A		-1	-1	-1	-1	-1	-1	0
chr1	72319286	C	T	PASS	0/1	intron_variant	MODIFIER	C1H9orf3	C1H9orf3	transcript	XM_038526868.1	protein_coding	13	c.2116-14757G>A		-1	-1	-1	-1	-1	-1	0
chr1	72319286	C	T	PASS	0/1	intron_variant	MODIFIER	C1H9orf3	C1H9orf3	transcript	XM_038526869.1	protein_coding	14	c.2223+18393G>A		-1	-1	-1	-1	-1	-1	0
chr1	72319286	C	T	PASS	0/1	intron_variant	MODIFIER	C1H9orf3	C1H9orf3	transcript	XM_038526870.1	protein_coding	14	c.2224-14757G>A		-1	-1	-1	-1	-1	-1	0
chr1	72319286	C	T	PASS	0/1	intron_variant	MODIFIER	C1H9orf3	C1H9orf3	transcript	XM_038526871.1	protein_coding	13	c.1978-14757G>A		-1	-1	-1	-1	-1	-1	0
chr1	72319286	C	T	PASS	0/1	intron_variant	MODIFIER	C1H9orf3	C1H9orf3	transcript	XM_038526872.1	protein_coding	13	c.2115+18393G>A		-1	-1	-1	-1	-1	-1	0
chr1	72319286	C	T	PASS	0/1	intron_variant	MODIFIER	C1H9orf3	C1H9orf3	transcript	XM_038526876.1	protein_coding	14	c.2223+18393G>A		-1	-1	-1	-1	-1	-1	0
chr1	72319286	C	T	PASS	0/1	intron_variant	MODIFIER	C1H9orf3	C1H9orf3	transcript	XM_038526878.1	protein_coding	11	c.1819-14757G>A		-1	-1	-1	-1	-1	-1	0
chr1	72319286	C	T	PASS	0/1	intron_variant	MODIFIER	C1H9orf3	C1H9orf3	transcript	XM_038526879.1	protein_coding	13	c.2115+18393G>A		-1	-1	-1	-1	-1	-1	0
chr1	72319286	C	T	PASS	0/1	intron_variant	MODIFIER	C1H9orf3	C1H9orf3	transcript	XM_038526882.1	protein_coding	11	c.1818+18393G>A		-1	-1	-1	-1	-1	-1	0
chr1	72319286	C	T	PASS	0/1	intron_variant	MODIFIER	C1H9orf3	C1H9orf3	transcript	XM_038526889.1	protein_coding	11	c.1818+18393G>A		-1	-1	-1	-1	-1	-1	0
chr1	72319286	C	T	PASS	0/1	intron_variant	MODIFIER	C1H9orf3	C1H9orf3	transcript	XR_005353979.1	pseudogene	14	n.2454-14757G>A		-1	-1	-1	-1	-1	-1	0
chr1	72319286	C	T	PASS	0/1	intron_variant	MODIFIER	C1H9orf3	C1H9orf3	transcript	XR_005353980.1	pseudogene	14	n.2453+18393G>A		-1	-1	-1	-1	-1	-1	0
chr1	72319286	C	T	PASS	0/1	intron_variant	MODIFIER	C1H9orf3	C1H9orf3	transcript	XR_005353984.1	pseudogene	14	n.2454-14757G>A		-1	-1	-1	-1	-1	-1	0
chr1	72319286	C	T	PASS	0/1	intron_variant	MODIFIER	C1H9orf3	C1H9orf3	transcript	XR_005354004.1	pseudogene	2	n.296+18393G>A		-1	-1	-1	-1	-1	-1	0
chr1	72319286	C	T	PASS	0/1	intron_variant	MODIFIER	C1H9orf3	C1H9orf3	transcript	XR_005353986.1	pseudogene	14	n.2454-14757G>A		-1	-1	-1	-1	-1	-1	0
chr1	72319286	C	T	PASS	0/1	intron_variant	MODIFIER	C1H9orf3	C1H9orf3	transcript	XR_005353988.1	pseudogene	14	n.2453+18393G>A		-1	-1	-1	-1	-1	-1	0
chr1	72319286	C	T	PASS	0/1	intron_variant	MODIFIER	C1H9orf3	C1H9orf3	transcript	XR_005353989.1	pseudogene	14	n.2453+18393G>A		-1	-1	-1	-1	-1	-1	0
chr1	72319286	C	T	PASS	0/1	intron_variant	MODIFIER	C1H9orf3	C1H9orf3	transcript	XR_005353981.1	pseudogene	14	n.2454-14757G>A		-1	-1	-1	-1	-1	-1	0
chr1	72319286	C	T	PASS	0/1	intron_variant	MODIFIER	C1H9orf3	C1H9orf3	transcript	XR_005353982.1	pseudogene	14	n.2454-14757G>A		-1	-1	-1	-1	-1	-1	0
chr1	72319286	C	T	PASS	0/1	intron_variant	MODIFIER	C1H9orf3	C1H9orf3	transcript	XR_005353983.1	pseudogene	14	n.2454-14757G>A		-1	-1	-1	-1	-1	-1	0
chr1	72319286	C	T	PASS	0/1	intron_variant	MODIFIER	C1H9orf3	C1H9orf3	transcript	XR_005353990.1	pseudogene	14	n.2453+18393G>A		-1	-1	-1	-1	-1	-1	0
chr1	72319286	C	T	PASS	0/1	intron_variant	MODIFIER	C1H9orf3	C1H9orf3	transcript	XR_005353985.1	pseudogene	14	n.2454-14757G>A		-1	-1	-1	-1	-1	-1	0
chr1	72319286	C	T	PASS	0/1	intron_variant	MODIFIER	C1H9orf3	C1H9orf3	transcript	XM_038526881.1	protein_coding	14	c.2224-14757G>A		-1	-1	-1	-1	-1	-1	0
chr1	72319286	C	T	PASS	0/1	intron_variant	MODIFIER	C1H9orf3	C1H9orf3	transcript	XM_038526886.1	protein_coding	14	c.2223+18393G>A		-1	-1	-1	-1	-1	-1	0
chr1	72319286	C	T	PASS	0/1	intron_variant	MODIFIER	C1H9orf3	C1H9orf3	transcript	XM_038526880.1	protein_coding	14	c.2224-14757G>A		-1	-1	-1	-1	-1	-1	0
chr1	72319286	C	T	PASS	0/1	intron_variant	MODIFIER	C1H9orf3	C1H9orf3	transcript	XR_005353991.1	pseudogene	14	n.2454-14757G>A		-1	-1	-1	-1	-1	-1	0
chr1	72319286	C	T	PASS	0/1	intron_variant	MODIFIER	C1H9orf3	C1H9orf3	transcript	XR_005353996.1	pseudogene	16	n.2682+13713G>A		-1	-1	-1	-1	-1	-1	0
chr1	72319286	C	T	PASS	0/1	intron_variant	MODIFIER	C1H9orf3	C1H9orf3	transcript	XR_005353999.1	pseudogene	15	n.2534+17826G>A		-1	-1	-1	-1	-1	-1	0
chr1	72319286	C	T	PASS	0/1	intron_variant	MODIFIER	C1H9orf3	C1H9orf3	transcript	XR_005354002.1	pseudogene	14	n.2453+18393G>A		-1	-1	-1	-1	-1	-1	0
chr1	72319286	C	T	PASS	0/1	intron_variant	MODIFIER	C1H9orf3	C1H9orf3	transcript	XR_005353992.1	pseudogene	16	n.2682+13713G>A		-1	-1	-1	-1	-1	-1	0
chr1	72319286	C	T	PASS	0/1	intron_variant	MODIFIER	C1H9orf3	C1H9orf3	transcript	XR_005353993.1	pseudogene	15	n.2534+17826G>A		-1	-1	-1	-1	-1	-1	0
chr1	72319286	C	T	PASS	0/1	intron_variant	MODIFIER	C1H9orf3	C1H9orf3	transcript	XR_005354001.1	pseudogene	15	n.2601+13713G>A		-1	-1	-1	-1	-1	-1	0
chr1	72319286	C	T	PASS	0/1	intron_variant	MODIFIER	C1H9orf3	C1H9orf3	transcript	XR_005353995.1	pseudogene	15	n.2534+17826G>A		-1	-1	-1	-1	-1	-1	0
chr1	72319286	C	T	PASS	0/1	intron_variant	MODIFIER	C1H9orf3	C1H9orf3	transcript	XM_038526873.1	protein_coding	14	c.2224-14757G>A		-1	-1	-1	-1	-1	-1	0
chr1	72319286	C	T	PASS	0/1	intron_variant	MODIFIER	C1H9orf3	C1H9orf3	transcript	XM_038526874.1	protein_coding	14	c.2224-14757G>A		-1	-1	-1	-1	-1	-1	0
chr1	72319286	C	T	PASS	0/1	intron_variant	MODIFIER	C1H9orf3	C1H9orf3	transcript	XM_038526877.1	protein_coding	14	c.2224-14757G>A		-1	-1	-1	-1	-1	-1	0
chr1	72319286	C	T	PASS	0/1	intron_variant	MODIFIER	C1H9orf3	C1H9orf3	transcript	XM_038526875.1	protein_coding	14	c.2224-14757G>A		-1	-1	-1	-1	-1	-1	0
chr1	72319286	C	T	PASS	0/1	intron_variant	MODIFIER	C1H9orf3	C1H9orf3	transcript	XM_038526883.1	protein_coding	14	c.2223+18393G>A		-1	-1	-1	-1	-1	-1	0
chr1	72319286	C	T	PASS	0/1	intron_variant	MODIFIER	C1H9orf3	C1H9orf3	transcript	XM_038526887.1	protein_coding	14	c.2223+18393G>A		-1	-1	-1	-1	-1	-1	0
chr1	72319286	C	T	PASS	0/1	intron_variant	MODIFIER	C1H9orf3	C1H9orf3	transcript	XR_005353987.1	pseudogene	14	n.2454-14757G>A		-1	-1	-1	-1	-1	-1	0
chr1	72319286	C	T	PASS	0/1	intron_variant	MODIFIER	C1H9orf3	C1H9orf3	transcript	XM_038526884.1	protein_coding	14	c.2224-14757G>A		-1	-1	-1	-1	-1	-1	0
chr1	72319286	C	T	PASS	0/1	intron_variant	MODIFIER	C1H9orf3	C1H9orf3	transcript	XM_038526885.1	protein_coding	14	c.2224-14757G>A		-1	-1	-1	-1	-1	-1	0
chr1	72319286	C	T	PASS	0/1	intron_variant	MODIFIER	C1H9orf3	C1H9orf3	transcript	XR_005353998.1	pseudogene	16	n.2682+13713G>A		-1	-1	-1	-1	-1	-1	0
chr1	72319286	C	T	PASS	0/1	intron_variant	MODIFIER	C1H9orf3	C1H9orf3	transcript	XR_005354000.1	pseudogene	15	n.2535-14757G>A		-1	-1	-1	-1	-1	-1	0
chr1	72319286	C	T	PASS	0/1	intron_variant	MODIFIER	C1H9orf3	C1H9orf3	transcript	XR_005353997.1	pseudogene	16	n.2682+13713G>A		-1	-1	-1	-1	-1	-1	0
chr1	72764237	C	T	PASS	0/1	intergenic_region	MODIFIER	FBP2-LOC100688687	FBP2-LOC100688687	intergenic_region	FBP2-LOC100688687		-1	n.72764237C>T		-1	-1	-1	-1	-1	-1	0
chr1	74001449	A	AG	PASS	0/1	intron_variant	MODIFIER	TUT7	TUT7	transcript	XM_038526905.1	protein_coding	9	c.1335+593_1335+594insG		-1	-1	-1	-1	-1	-1	0
chr1	74001449	A	AG	PASS	0/1	intron_variant	MODIFIER	TUT7	TUT7	transcript	XM_038526908.1	protein_coding	9	c.1335+593_1335+594insG		-1	-1	-1	-1	-1	-1	0
chr1	74001449	A	AG	PASS	0/1	intron_variant	MODIFIER	TUT7	TUT7	transcript	XM_038526909.1	protein_coding	9	c.1335+593_1335+594insG		-1	-1	-1	-1	-1	-1	0
chr1	74001449	A	AG	PASS	0/1	intron_variant	MODIFIER	TUT7	TUT7	transcript	XM_038526910.1	protein_coding	9	c.1335+593_1335+594insG		-1	-1	-1	-1	-1	-1	0
chr1	74001449	A	AG	PASS	0/1	intron_variant	MODIFIER	TUT7	TUT7	transcript	XM_038526911.1	protein_coding	9	c.1335+593_1335+594insG		-1	-1	-1	-1	-1	-1	0
chr1	74001449	A	AG	PASS	0/1	intron_variant	MODIFIER	TUT7	TUT7	transcript	XM_038526907.1	protein_coding	9	c.1335+593_1335+594insG		-1	-1	-1	-1	-1	-1	0
chr1	74001449	A	AG	PASS	0/1	intron_variant	MODIFIER	TUT7	TUT7	transcript	XM_038526906.1	protein_coding	9	c.1335+593_1335+594insG		-1	-1	-1	-1	-1	-1	0
chr1	76592156	G	T	PASS	0/1	intron_variant	MODIFIER	FRMD3	FRMD3	transcript	XM_038526988.1	protein_coding	1	c.148-23287G>T		-1	-1	-1	-1	-1	-1	0
chr1	76592156	G	T	PASS	0/1	intron_variant	MODIFIER	FRMD3	FRMD3	transcript	XM_038526989.1	protein_coding	1	c.148-23287G>T		-1	-1	-1	-1	-1	-1	0
chr1	79909709	G	C	PASS	0/1	intron_variant	MODIFIER	TLE4	TLE4	transcript	XM_038527021.1	protein_coding	4	c.252+3920C>G		-1	-1	-1	-1	-1	-1	0
chr1	79909709	G	C	PASS	0/1	intron_variant	MODIFIER	TLE4	TLE4	transcript	XM_038527023.1	protein_coding	4	c.252+3920C>G		-1	-1	-1	-1	-1	-1	0
chr1	79909709	G	C	PASS	0/1	intron_variant	MODIFIER	TLE4	TLE4	transcript	XM_038527024.1	protein_coding	4	c.252+3920C>G		-1	-1	-1	-1	-1	-1	0
chr1	79909709	G	C	PASS	0/1	intron_variant	MODIFIER	TLE4	TLE4	transcript	XM_038527025.1	protein_coding	4	c.252+3920C>G		-1	-1	-1	-1	-1	-1	0
chr1	79909709	G	C	PASS	0/1	intron_variant	MODIFIER	TLE4	TLE4	transcript	XM_038527026.1	protein_coding	4	c.252+3920C>G		-1	-1	-1	-1	-1	-1	0
chr1	79909709	G	C	PASS	0/1	intron_variant	MODIFIER	TLE4	TLE4	transcript	XM_038527027.1	protein_coding	4	c.252+3920C>G		-1	-1	-1	-1	-1	-1	0
chr1	79909709	G	C	PASS	0/1	intron_variant	MODIFIER	TLE4	TLE4	transcript	XM_038527028.1	protein_coding	4	c.252+3920C>G		-1	-1	-1	-1	-1	-1	0
chr1	80302357	G	A	PASS	0/1	intergenic_region	MODIFIER	LOC119869318-LOC100684877	LOC119869318-LOC100684877	intergenic_region	LOC119869318-LOC100684877		-1	n.80302357G>A		-1	-1	-1	-1	-1	-1	0
chr1	82812339	T	C	PASS	0/1	intron_variant	MODIFIER	PCSK5	PCSK5	transcript	XM_038527060.1	protein_coding	24	c.3142+17376A>G		-1	-1	-1	-1	-1	-1	0
chr1	82812339	T	C	PASS	0/1	intron_variant	MODIFIER	LOC119870832	LOC119870832	transcript	XR_005354135.1	pseudogene	6	n.989+1554T>C		-1	-1	-1	-1	-1	-1	0
chr1	82812339	T	C	PASS	0/1	intron_variant	MODIFIER	PCSK5	PCSK5	transcript	XM_038527061.1	protein_coding	24	c.3142+17376A>G		-1	-1	-1	-1	-1	-1	0
chr1	82812339	T	C	PASS	0/1	intron_variant	MODIFIER	LOC119870832	LOC119870832	transcript	XR_005354141.1	pseudogene	6	n.980+1554T>C		-1	-1	-1	-1	-1	-1	0
chr1	82812339	T	C	PASS	0/1	intron_variant	MODIFIER	LOC119870832	LOC119870832	transcript	XR_005354143.1	pseudogene	4	n.666+1554T>C		-1	-1	-1	-1	-1	-1	0
chr1	82812339	T	C	PASS	0/1	intron_variant	MODIFIER	LOC119870832	LOC119870832	transcript	XR_005354133.1	pseudogene	6	n.920+99T>C		-1	-1	-1	-1	-1	-1	0
chr1	82812339	T	C	PASS	0/1	intron_variant	MODIFIER	LOC119870832	LOC119870832	transcript	XR_005354139.1	pseudogene	5	n.853+1554T>C		-1	-1	-1	-1	-1	-1	0
chr1	82812339	T	C	PASS	0/1	intron_variant	MODIFIER	LOC119870832	LOC119870832	transcript	XR_005354137.1	pseudogene	5	n.842+1554T>C		-1	-1	-1	-1	-1	-1	0
chr1	82812339	T	C	PASS	0/1	intron_variant	MODIFIER	LOC119870832	LOC119870832	transcript	XR_005354132.1	pseudogene	5	n.851+1554T>C		-1	-1	-1	-1	-1	-1	0
chr1	82812339	T	C	PASS	0/1	intron_variant	MODIFIER	LOC119870832	LOC119870832	transcript	XR_005354138.1	pseudogene	5	n.851+1554T>C		-1	-1	-1	-1	-1	-1	0
chr1	82812339	T	C	PASS	0/1	intron_variant	MODIFIER	LOC119870832	LOC119870832	transcript	XR_005354134.1	pseudogene	4	n.731-1894T>C		-1	-1	-1	-1	-1	-1	0
chr1	82812339	T	C	PASS	0/1	intron_variant	MODIFIER	LOC119870832	LOC119870832	transcript	XR_005354142.1	pseudogene	4	n.730-1894T>C		-1	-1	-1	-1	-1	-1	0
chr1	82812339	T	C	PASS	0/1	intron_variant	MODIFIER	LOC119870832	LOC119870832	transcript	XR_005354136.1	pseudogene	4	n.728+21092T>C		-1	-1	-1	-1	-1	-1	0
chr1	82812339	T	C	PASS	0/1	intron_variant	MODIFIER	LOC119870832	LOC119870832	transcript	XR_005354140.1	pseudogene	4	n.727+21092T>C		-1	-1	-1	-1	-1	-1	0
chr1	84346610	A	AAAAAAAAAAAAT	PASS	0/1	5_prime_UTR_variant	MODIFIER	RORB	RORB	transcript	XM_038527076.1	protein_coding	1	c.-286_-285insATTTTTTTTTTT		-1	-1	-1	-1	-1	-1	286
chr1	84346610	A	AAAAAAAAAAAAT	PASS	0/1	5_prime_UTR_variant	MODIFIER	RORB	RORB	transcript	XM_038527077.1	protein_coding	1	c.-286_-285insATTTTTTTTTTT		-1	-1	-1	-1	-1	-1	286
chr1	84568058	G	T	PASS	0/1	intergenic_region	MODIFIER	LOC608644-LOC100685934	LOC608644-LOC100685934	intergenic_region	LOC608644-LOC100685934		-1	n.84568058G>T		-1	-1	-1	-1	-1	-1	0
chr1	86847868	T	TTGGCGCCTGCCTTTGGCCCAGGGCGCGATCCTG	PASS	0/1	intergenic_region	MODIFIER	CEMIP2-LOC100683128	CEMIP2-LOC100683128	intergenic_region	CEMIP2-LOC100683128		-1	n.86847868_86847869insTGGCGCCTGCCTTTGGCCCAGGGCGCGATCCTG		-1	-1	-1	-1	-1	-1	0
chr1	87427386	C	A	PASS	0/1	intron_variant	MODIFIER	TRPM3	TRPM3	transcript	XM_038527093.1	protein_coding	1	c.178-17289C>A		-1	-1	-1	-1	-1	-1	0
chr1	87427386	C	A	PASS	0/1	intron_variant	MODIFIER	LOC111096727	LOC111096727	transcript	XR_005354186.1	pseudogene	2	n.379-13036G>T		-1	-1	-1	-1	-1	-1	0
chr1	87427386	C	A	PASS	0/1	intron_variant	MODIFIER	TRPM3	TRPM3	transcript	XM_038527094.1	protein_coding	1	c.178-17289C>A		-1	-1	-1	-1	-1	-1	0
chr1	87427386	C	A	PASS	0/1	intron_variant	MODIFIER	TRPM3	TRPM3	transcript	XM_038527095.1	protein_coding	1	c.178-17289C>A		-1	-1	-1	-1	-1	-1	0
chr1	87427386	C	A	PASS	0/1	intron_variant	MODIFIER	TRPM3	TRPM3	transcript	XM_038527096.1	protein_coding	1	c.178-17289C>A		-1	-1	-1	-1	-1	-1	0
chr1	87427386	C	A	PASS	0/1	intron_variant	MODIFIER	TRPM3	TRPM3	transcript	XM_038527097.1	protein_coding	1	c.178-17289C>A		-1	-1	-1	-1	-1	-1	0
chr1	87427386	C	A	PASS	0/1	intron_variant	MODIFIER	TRPM3	TRPM3	transcript	XM_038527098.1	protein_coding	1	c.178-17289C>A		-1	-1	-1	-1	-1	-1	0
chr1	87427386	C	A	PASS	0/1	intron_variant	MODIFIER	TRPM3	TRPM3	transcript	XM_038527099.1	protein_coding	1	c.178-17289C>A		-1	-1	-1	-1	-1	-1	0
chr1	87427386	C	A	PASS	0/1	intron_variant	MODIFIER	TRPM3	TRPM3	transcript	XM_038527100.1	protein_coding	1	c.178-17289C>A		-1	-1	-1	-1	-1	-1	0
chr1	87427386	C	A	PASS	0/1	intron_variant	MODIFIER	TRPM3	TRPM3	transcript	XM_038527103.1	protein_coding	1	c.178-17289C>A		-1	-1	-1	-1	-1	-1	0
chr1	87427386	C	A	PASS	0/1	intron_variant	MODIFIER	TRPM3	TRPM3	transcript	XM_038527101.1	protein_coding	1	c.178-17289C>A		-1	-1	-1	-1	-1	-1	0
chr1	87427386	C	A	PASS	0/1	intron_variant	MODIFIER	TRPM3	TRPM3	transcript	XM_038527102.1	protein_coding	1	c.178-17289C>A		-1	-1	-1	-1	-1	-1	0
chr1	87427386	C	A	PASS	0/1	intron_variant	MODIFIER	LOC111096727	LOC111096727	transcript	XR_005354184.1	pseudogene	2	n.379-13036G>T		-1	-1	-1	-1	-1	-1	0
chr1	87427386	C	A	PASS	0/1	intron_variant	MODIFIER	LOC111096727	LOC111096727	transcript	XR_005354185.1	pseudogene	2	n.379-13036G>T		-1	-1	-1	-1	-1	-1	0
chr1	87427386	C	A	PASS	0/1	intron_variant	MODIFIER	LOC111096727	LOC111096727	transcript	XR_005354187.1	pseudogene	2	n.379-13036G>T		-1	-1	-1	-1	-1	-1	0
chr1	89717032	C	T	PASS	0/1	intergenic_region	MODIFIER	LOC609137-CBWD1	LOC609137-CBWD1	intergenic_region	LOC609137-CBWD1		-1	n.89717032C>T		-1	-1	-1	-1	-1	-1	0
chr1	90650541	G	A	VQSRTrancheSNP99.90to100.00	0/1	intergenic_region	MODIFIER	DMRT2-LOC119875912	DMRT2-LOC119875912	intergenic_region	DMRT2-LOC119875912		-1	n.90650541G>A		-1	-1	-1	-1	-1	-1	0
chr1	93772650	C	T	PASS	0/1	intron_variant	MODIFIER	AK3	AK3	transcript	XM_038527254.1	protein_coding	1	c.152-2524G>A		-1	-1	-1	-1	-1	-1	0
chr1	95694661	C	T	PASS	0/1	intron_variant	MODIFIER	LOC111097017	LOC111097017	transcript	XR_005354311.1	pseudogene	1	n.90-4004C>T		-1	-1	-1	-1	-1	-1	0
chr1	96581356	G	T	PASS	0/1	intergenic_region	MODIFIER	LOC119869704-SYK	LOC119869704-SYK	intergenic_region	LOC119869704-SYK		-1	n.96581356G>T		-1	-1	-1	-1	-1	-1	0
chr1	96737588	G	A	PASS	0/1	intergenic_region	MODIFIER	SYK-DIRAS2	SYK-DIRAS2	intergenic_region	SYK-DIRAS2		-1	n.96737588G>A		-1	-1	-1	-1	-1	-1	0
chr1	96808512	T	C	PASS	0/1	intergenic_region	MODIFIER	DIRAS2-LOC111097047	DIRAS2-LOC111097047	intergenic_region	DIRAS2-LOC111097047		-1	n.96808512T>C		-1	-1	-1	-1	-1	-1	0
chr1	96975019	TC	T	PASS	0/1	intergenic_region	MODIFIER	LOC102156486-LOC111090787	LOC102156486-LOC111090787	intergenic_region	LOC102156486-LOC111090787		-1	n.96975020delC		-1	-1	-1	-1	-1	-1	0
chr1	97005611	G	A	PASS	0/1	intergenic_region	MODIFIER	LOC102156486-LOC111090787	LOC102156486-LOC111090787	intergenic_region	LOC102156486-LOC111090787		-1	n.97005611G>A		-1	-1	-1	-1	-1	-1	0
chr1	97185497	C	T	PASS	0/1	upstream_gene_variant	MODIFIER	LOC111097050_1	LOC111097050_1	transcript	XR_005354321.1	pseudogene	-1	n.-4070C>T		-1	-1	-1	-1	-1	-1	4070
chr1	97185497	C	T	PASS	0/1	intergenic_region	MODIFIER	LOC111090788-LOC111097050_1	LOC111090788-LOC111097050_1	intergenic_region	LOC111090788-LOC111097050_1		-1	n.97185497C>T		-1	-1	-1	-1	-1	-1	0
chr1	97330422	G	A	PASS	0/1	intergenic_region	MODIFIER	LOC102156616-LOC111090790	LOC102156616-LOC111090790	intergenic_region	LOC102156616-LOC111090790		-1	n.97330422G>A		-1	-1	-1	-1	-1	-1	0
chr1	97562364	C	G	PASS	0/1	intron_variant	MODIFIER	SEMA4D	SEMA4D	transcript	XM_038527311.1	protein_coding	2	c.216+2610C>G		-1	-1	-1	-1	-1	-1	0
chr1	97562364	C	G	PASS	0/1	intron_variant	MODIFIER	SEMA4D	SEMA4D	transcript	XM_038527312.1	protein_coding	2	c.102+2610C>G		-1	-1	-1	-1	-1	-1	0
chr1	97562364	C	G	PASS	0/1	intron_variant	MODIFIER	SEMA4D	SEMA4D	transcript	XM_038527314.1	protein_coding	2	c.216+2610C>G		-1	-1	-1	-1	-1	-1	0
chr1	97562364	C	G	PASS	0/1	intron_variant	MODIFIER	SEMA4D	SEMA4D	transcript	XM_038527313.1	protein_coding	2	c.84+2610C>G		-1	-1	-1	-1	-1	-1	0
chr1	97562364	C	G	PASS	0/1	intron_variant	MODIFIER	SEMA4D	SEMA4D	transcript	XM_038527315.1	protein_coding	2	c.-250+2090C>G		-1	-1	-1	-1	-1	-1	0
chr1	98923976	C	T	PASS	0/1	intron_variant	MODIFIER	PHF2	PHF2	transcript	XM_038527369.1	protein_coding	11	c.1330-223G>A		-1	-1	-1	-1	-1	-1	0
chr1	98923976	C	T	PASS	0/1	intron_variant	MODIFIER	PHF2	PHF2	transcript	XM_038527370.1	protein_coding	11	c.1282-223G>A		-1	-1	-1	-1	-1	-1	0
chr1	99125406	C	A	PASS	0/1	downstream_gene_variant	MODIFIER	LOC119870246	LOC119870246	transcript	XM_038525515.1	protein_coding	-1	c.*4052C>A		-1	-1	-1	-1	-1	-1	2344
chr1	99125406	C	A	PASS	0/1	intron_variant	MODIFIER	LOC119869852	LOC119869852	transcript	XR_005353223.1	pseudogene	1	n.135+1071C>A		-1	-1	-1	-1	-1	-1	0
chr1	99364182	C	T	PASS	0/1	intron_variant	MODIFIER	FGD3	FGD3	transcript	XM_038527391.1	protein_coding	4	c.570+207G>A		-1	-1	-1	-1	-1	-1	0
chr1	99507377	C	T	PASS	0/1	intron_variant	MODIFIER	IPPK	IPPK	transcript	XM_038527407.1	protein_coding	11	c.1164+2477C>T		-1	-1	-1	-1	-1	-1	0
chr1	99526139	C	T	PASS	0/1	downstream_gene_variant	MODIFIER	IPPK	IPPK	transcript	XM_038527407.1	protein_coding	-1	c.*5232C>T		-1	-1	-1	-1	-1	-1	4174
chr1	99526139	C	T	PASS	0/1	intron_variant	MODIFIER	CENPP	CENPP	transcript	XM_038527411.1	protein_coding	5	c.565-2084G>A		-1	-1	-1	-1	-1	-1	0
chr1	99526139	C	T	PASS	0/1	intron_variant	MODIFIER	CENPP	CENPP	transcript	XM_038527413.1	protein_coding	5	c.550-2084G>A		-1	-1	-1	-1	-1	-1	0
chr1	99526139	C	T	PASS	0/1	intron_variant	MODIFIER	CENPP	CENPP	transcript	XM_038527412.1	protein_coding	6	c.608-2084G>A		-1	-1	-1	-1	-1	-1	0
chr1	99638579	A	G	PASS	0/1	intron_variant	MODIFIER	CENPP	CENPP	transcript	XM_038527411.1	protein_coding	5	c.564+46326T>C		-1	-1	-1	-1	-1	-1	0
chr1	99638579	A	G	PASS	0/1	intron_variant	MODIFIER	CENPP	CENPP	transcript	XM_038527413.1	protein_coding	5	c.549+46326T>C		-1	-1	-1	-1	-1	-1	0
chr1	99638579	A	G	PASS	0/1	intron_variant	MODIFIER	CENPP	CENPP	transcript	XM_038527412.1	protein_coding	6	c.607+8608T>C		-1	-1	-1	-1	-1	-1	0
chr1	100440856	C	T	PASS	0/1	intergenic_region	MODIFIER	LOC119875914-ZNF274	LOC119875914-ZNF274	intergenic_region	LOC119875914-ZNF274		-1	n.100440856C>T		-1	-1	-1	-1	-1	-1	0
chr1	100575624	T	TGCAAGGGGA	PASS	0/1	intron_variant	MODIFIER	ZNF135	ZNF135	transcript	XM_038527465.1	protein_coding	3	c.161-298_161-297insTCCCCTTGC		-1	-1	-1	-1	-1	-1	0
chr1	100610213	C	T	PASS	0/1	upstream_gene_variant	MODIFIER	ZSCAN1	ZSCAN1	transcript	XM_038527528.1	protein_coding	-1	c.-3779G>A		-1	-1	-1	-1	-1	-1	3177
chr1	100610213	C	T	PASS	0/1	upstream_gene_variant	MODIFIER	ZSCAN1	ZSCAN1	transcript	XM_038527531.1	protein_coding	-1	c.-4007G>A		-1	-1	-1	-1	-1	-1	3335
chr1	100610213	C	T	PASS	0/1	upstream_gene_variant	MODIFIER	ZSCAN1	ZSCAN1	transcript	XM_038527535.1	protein_coding	-1	c.-4035G>A		-1	-1	-1	-1	-1	-1	3335
chr1	100610213	C	T	PASS	0/1	upstream_gene_variant	MODIFIER	ZSCAN1	ZSCAN1	transcript	XM_038527537.1	protein_coding	-1	c.-4022G>A		-1	-1	-1	-1	-1	-1	3335
chr1	100610213	C	T	PASS	0/1	upstream_gene_variant	MODIFIER	ZSCAN1	ZSCAN1	transcript	XM_038527540.1	protein_coding	-1	c.-3947G>A		-1	-1	-1	-1	-1	-1	3335
chr1	100610213	C	T	PASS	0/1	upstream_gene_variant	MODIFIER	ZSCAN1	ZSCAN1	transcript	XM_038527542.1	protein_coding	-1	c.-3950G>A		-1	-1	-1	-1	-1	-1	3335
chr1	100610213	C	T	PASS	0/1	upstream_gene_variant	MODIFIER	ZSCAN1	ZSCAN1	transcript	XM_038527543.1	protein_coding	-1	c.-3975G>A		-1	-1	-1	-1	-1	-1	3335
chr1	100610213	C	T	PASS	0/1	upstream_gene_variant	MODIFIER	ZSCAN1	ZSCAN1	transcript	XM_038527544.1	protein_coding	-1	c.-3834G>A		-1	-1	-1	-1	-1	-1	3335
chr1	100610213	C	T	PASS	0/1	upstream_gene_variant	MODIFIER	ZSCAN1	ZSCAN1	transcript	XM_038527546.1	protein_coding	-1	c.-3962G>A		-1	-1	-1	-1	-1	-1	3335
chr1	100610213	C	T	PASS	0/1	upstream_gene_variant	MODIFIER	ZSCAN1	ZSCAN1	transcript	XM_038527548.1	protein_coding	-1	c.-3749G>A		-1	-1	-1	-1	-1	-1	3335
chr1	100610213	C	T	PASS	0/1	upstream_gene_variant	MODIFIER	ZSCAN1	ZSCAN1	transcript	XM_038527551.1	protein_coding	-1	c.-3978G>A		-1	-1	-1	-1	-1	-1	3335
chr1	100610213	C	T	PASS	0/1	upstream_gene_variant	MODIFIER	ZSCAN1	ZSCAN1	transcript	XM_038527552.1	protein_coding	-1	c.-3777G>A		-1	-1	-1	-1	-1	-1	3335
chr1	100610213	C	T	PASS	0/1	upstream_gene_variant	MODIFIER	ZSCAN1	ZSCAN1	transcript	XM_038527529.1	protein_coding	-1	c.-3911G>A		-1	-1	-1	-1	-1	-1	3177
chr1	100610213	C	T	PASS	0/1	upstream_gene_variant	MODIFIER	ZSCAN1	ZSCAN1	transcript	XM_038527530.1	protein_coding	-1	c.-3663G>A		-1	-1	-1	-1	-1	-1	3177
chr1	100610213	C	T	PASS	0/1	upstream_gene_variant	MODIFIER	ZSCAN1	ZSCAN1	transcript	XM_038527532.1	protein_coding	-1	c.-3713G>A		-1	-1	-1	-1	-1	-1	3177
chr1	100610213	C	T	PASS	0/1	upstream_gene_variant	MODIFIER	ZSCAN1	ZSCAN1	transcript	XM_038527533.1	protein_coding	-1	c.-3845G>A		-1	-1	-1	-1	-1	-1	3177
chr1	100610213	C	T	PASS	0/1	upstream_gene_variant	MODIFIER	ZSCAN1	ZSCAN1	transcript	XM_038527534.1	protein_coding	-1	c.-3794G>A		-1	-1	-1	-1	-1	-1	3177
chr1	100610213	C	T	PASS	0/1	upstream_gene_variant	MODIFIER	ZSCAN1	ZSCAN1	transcript	XM_038527536.1	protein_coding	-1	c.-3719G>A		-1	-1	-1	-1	-1	-1	3177
chr1	100610213	C	T	PASS	0/1	upstream_gene_variant	MODIFIER	ZSCAN1	ZSCAN1	transcript	XM_038527538.1	protein_coding	-1	c.-3603G>A		-1	-1	-1	-1	-1	-1	3177
chr1	100610213	C	T	PASS	0/1	upstream_gene_variant	MODIFIER	ZSCAN1	ZSCAN1	transcript	XM_038527539.1	protein_coding	-1	c.-3653G>A		-1	-1	-1	-1	-1	-1	3177
chr1	100610213	C	T	PASS	0/1	upstream_gene_variant	MODIFIER	ZSCAN1	ZSCAN1	transcript	XM_038527541.1	protein_coding	-1	c.-3734G>A		-1	-1	-1	-1	-1	-1	3177
chr1	100610213	C	T	PASS	0/1	upstream_gene_variant	MODIFIER	ZSCAN1	ZSCAN1	transcript	XM_038527545.1	protein_coding	-1	c.-3722G>A		-1	-1	-1	-1	-1	-1	3177
chr1	100610213	C	T	PASS	0/1	upstream_gene_variant	MODIFIER	ZSCAN1	ZSCAN1	transcript	XM_038527547.1	protein_coding	-1	c.-3737G>A		-1	-1	-1	-1	-1	-1	3177
chr1	100610213	C	T	PASS	0/1	upstream_gene_variant	MODIFIER	ZSCAN1	ZSCAN1	transcript	XM_038527549.1	protein_coding	-1	c.-3536G>A		-1	-1	-1	-1	-1	-1	3177
chr1	100610213	C	T	PASS	0/1	upstream_gene_variant	MODIFIER	ZSCAN1	ZSCAN1	transcript	XM_038527550.1	protein_coding	-1	c.-3521G>A		-1	-1	-1	-1	-1	-1	3177
chr1	100610213	C	T	PASS	0/1	upstream_gene_variant	MODIFIER	ZSCAN1	ZSCAN1	transcript	XR_005354404.1	pseudogene	-1	n.-3335G>A		-1	-1	-1	-1	-1	-1	3335
chr1	100610213	C	T	PASS	0/1	upstream_gene_variant	MODIFIER	ZSCAN1	ZSCAN1	transcript	XR_005354402.1	pseudogene	-1	n.-3179G>A		-1	-1	-1	-1	-1	-1	3179
chr1	100610213	C	T	PASS	0/1	upstream_gene_variant	MODIFIER	ZSCAN1	ZSCAN1	transcript	XR_005354403.1	pseudogene	-1	n.-3179G>A		-1	-1	-1	-1	-1	-1	3179
chr1	100610213	C	T	PASS	0/1	intron_variant	MODIFIER	ZNF606	ZNF606	transcript	XM_038527455.1	protein_coding	1	c.-137+3006C>T		-1	-1	-1	-1	-1	-1	0
chr1	100611144	A	T	PASS	0/1	upstream_gene_variant	MODIFIER	ZSCAN1	ZSCAN1	transcript	XM_038527528.1	protein_coding	-1	c.-4710T>A		-1	-1	-1	-1	-1	-1	4108
chr1	100611144	A	T	PASS	0/1	upstream_gene_variant	MODIFIER	ZSCAN1	ZSCAN1	transcript	XM_038527531.1	protein_coding	-1	c.-4938T>A		-1	-1	-1	-1	-1	-1	4266
chr1	100611144	A	T	PASS	0/1	upstream_gene_variant	MODIFIER	ZSCAN1	ZSCAN1	transcript	XM_038527535.1	protein_coding	-1	c.-4966T>A		-1	-1	-1	-1	-1	-1	4266
chr1	100611144	A	T	PASS	0/1	upstream_gene_variant	MODIFIER	ZSCAN1	ZSCAN1	transcript	XM_038527537.1	protein_coding	-1	c.-4953T>A		-1	-1	-1	-1	-1	-1	4266
chr1	100611144	A	T	PASS	0/1	upstream_gene_variant	MODIFIER	ZSCAN1	ZSCAN1	transcript	XM_038527540.1	protein_coding	-1	c.-4878T>A		-1	-1	-1	-1	-1	-1	4266
chr1	100611144	A	T	PASS	0/1	upstream_gene_variant	MODIFIER	ZSCAN1	ZSCAN1	transcript	XM_038527542.1	protein_coding	-1	c.-4881T>A		-1	-1	-1	-1	-1	-1	4266
chr1	100611144	A	T	PASS	0/1	upstream_gene_variant	MODIFIER	ZSCAN1	ZSCAN1	transcript	XM_038527543.1	protein_coding	-1	c.-4906T>A		-1	-1	-1	-1	-1	-1	4266
chr1	100611144	A	T	PASS	0/1	upstream_gene_variant	MODIFIER	ZSCAN1	ZSCAN1	transcript	XM_038527544.1	protein_coding	-1	c.-4765T>A		-1	-1	-1	-1	-1	-1	4266
chr1	100611144	A	T	PASS	0/1	upstream_gene_variant	MODIFIER	ZSCAN1	ZSCAN1	transcript	XM_038527546.1	protein_coding	-1	c.-4893T>A		-1	-1	-1	-1	-1	-1	4266
chr1	100611144	A	T	PASS	0/1	upstream_gene_variant	MODIFIER	ZSCAN1	ZSCAN1	transcript	XM_038527548.1	protein_coding	-1	c.-4680T>A		-1	-1	-1	-1	-1	-1	4266
chr1	100611144	A	T	PASS	0/1	upstream_gene_variant	MODIFIER	ZSCAN1	ZSCAN1	transcript	XM_038527551.1	protein_coding	-1	c.-4909T>A		-1	-1	-1	-1	-1	-1	4266
chr1	100611144	A	T	PASS	0/1	upstream_gene_variant	MODIFIER	ZSCAN1	ZSCAN1	transcript	XM_038527552.1	protein_coding	-1	c.-4708T>A		-1	-1	-1	-1	-1	-1	4266
chr1	100611144	A	T	PASS	0/1	upstream_gene_variant	MODIFIER	ZSCAN1	ZSCAN1	transcript	XM_038527529.1	protein_coding	-1	c.-4842T>A		-1	-1	-1	-1	-1	-1	4108
chr1	100611144	A	T	PASS	0/1	upstream_gene_variant	MODIFIER	ZSCAN1	ZSCAN1	transcript	XM_038527530.1	protein_coding	-1	c.-4594T>A		-1	-1	-1	-1	-1	-1	4108
chr1	100611144	A	T	PASS	0/1	upstream_gene_variant	MODIFIER	ZSCAN1	ZSCAN1	transcript	XM_038527532.1	protein_coding	-1	c.-4644T>A		-1	-1	-1	-1	-1	-1	4108
chr1	100611144	A	T	PASS	0/1	upstream_gene_variant	MODIFIER	ZSCAN1	ZSCAN1	transcript	XM_038527533.1	protein_coding	-1	c.-4776T>A		-1	-1	-1	-1	-1	-1	4108
chr1	100611144	A	T	PASS	0/1	upstream_gene_variant	MODIFIER	ZSCAN1	ZSCAN1	transcript	XM_038527534.1	protein_coding	-1	c.-4725T>A		-1	-1	-1	-1	-1	-1	4108
chr1	100611144	A	T	PASS	0/1	upstream_gene_variant	MODIFIER	ZSCAN1	ZSCAN1	transcript	XM_038527536.1	protein_coding	-1	c.-4650T>A		-1	-1	-1	-1	-1	-1	4108
chr1	100611144	A	T	PASS	0/1	upstream_gene_variant	MODIFIER	ZSCAN1	ZSCAN1	transcript	XM_038527538.1	protein_coding	-1	c.-4534T>A		-1	-1	-1	-1	-1	-1	4108
chr1	100611144	A	T	PASS	0/1	upstream_gene_variant	MODIFIER	ZSCAN1	ZSCAN1	transcript	XM_038527539.1	protein_coding	-1	c.-4584T>A		-1	-1	-1	-1	-1	-1	4108
chr1	100611144	A	T	PASS	0/1	upstream_gene_variant	MODIFIER	ZSCAN1	ZSCAN1	transcript	XM_038527541.1	protein_coding	-1	c.-4665T>A		-1	-1	-1	-1	-1	-1	4108
chr1	100611144	A	T	PASS	0/1	upstream_gene_variant	MODIFIER	ZSCAN1	ZSCAN1	transcript	XM_038527545.1	protein_coding	-1	c.-4653T>A		-1	-1	-1	-1	-1	-1	4108
chr1	100611144	A	T	PASS	0/1	upstream_gene_variant	MODIFIER	ZSCAN1	ZSCAN1	transcript	XM_038527547.1	protein_coding	-1	c.-4668T>A		-1	-1	-1	-1	-1	-1	4108
chr1	100611144	A	T	PASS	0/1	upstream_gene_variant	MODIFIER	ZSCAN1	ZSCAN1	transcript	XM_038527549.1	protein_coding	-1	c.-4467T>A		-1	-1	-1	-1	-1	-1	4108
chr1	100611144	A	T	PASS	0/1	upstream_gene_variant	MODIFIER	ZSCAN1	ZSCAN1	transcript	XM_038527550.1	protein_coding	-1	c.-4452T>A		-1	-1	-1	-1	-1	-1	4108
chr1	100611144	A	T	PASS	0/1	upstream_gene_variant	MODIFIER	ZSCAN1	ZSCAN1	transcript	XR_005354404.1	pseudogene	-1	n.-4266T>A		-1	-1	-1	-1	-1	-1	4266
chr1	100611144	A	T	PASS	0/1	upstream_gene_variant	MODIFIER	ZSCAN1	ZSCAN1	transcript	XR_005354402.1	pseudogene	-1	n.-4110T>A		-1	-1	-1	-1	-1	-1	4110
chr1	100611144	A	T	PASS	0/1	upstream_gene_variant	MODIFIER	ZSCAN1	ZSCAN1	transcript	XR_005354403.1	pseudogene	-1	n.-4110T>A		-1	-1	-1	-1	-1	-1	4110
chr1	100611144	A	T	PASS	0/1	intron_variant	MODIFIER	ZNF606	ZNF606	transcript	XM_038527455.1	protein_coding	1	c.-137+3937A>T		-1	-1	-1	-1	-1	-1	0
chr1	100686513	A	G	PASS	0/1	intron_variant	MODIFIER	C1H19orf18	C1H19orf18	transcript	XM_038527559.1	protein_coding	3	c.191-665A>G		-1	-1	-1	-1	-1	-1	0
chr1	100686513	A	G	PASS	0/1	intron_variant	MODIFIER	C1H19orf18	C1H19orf18	transcript	XM_038527560.1	protein_coding	3	c.191-1371A>G		-1	-1	-1	-1	-1	-1	0
chr1	100989301	A	C	PASS	0/1	intron_variant	MODIFIER	LOC102151838	LOC102151838	transcript	XM_038527520.1	protein_coding	1	c.-152+5453A>C		-1	-1	-1	-1	-1	-1	0
chr1	101019502	G	A	PASS	0/1	intergenic_region	MODIFIER	LOC102151838-LOC100686546	LOC102151838-LOC100686546	intergenic_region	LOC102151838-LOC100686546		-1	n.101019502G>A		-1	-1	-1	-1	-1	-1	0
chr1	101949862	C	T	PASS	0/1	downstream_gene_variant	MODIFIER	ZIM2	ZIM2	transcript	XM_038527618.1	protein_coding	-1	c.*5435C>T		-1	-1	-1	-1	-1	-1	4890
chr1	101949862	C	T	PASS	0/1	intergenic_region	MODIFIER	ZIM2-OR5BW1P	ZIM2-OR5BW1P	intergenic_region	ZIM2-OR5BW1P		-1	n.101949862C>T		-1	-1	-1	-1	-1	-1	0
chr1	102697894	C	T	PASS	0/1	intergenic_region	MODIFIER	LOC119870888-LOC119871020	LOC119870888-LOC119871020	intergenic_region	LOC119870888-LOC119871020		-1	n.102697894C>T		-1	-1	-1	-1	-1	-1	0
chr1	102782909	C	CCCCCCCCCCCGG	PASS	0/1	intron_variant	MODIFIER	NLRP9	NLRP9	transcript	XM_038525628.1	protein_coding	6	c.2508-543_2508-542insCCGGGGGGGGGG		-1	-1	-1	-1	-1	-1	0
chr1	102943198	C	T	PASS	0/1	upstream_gene_variant	MODIFIER	SBK3	SBK3	transcript	XM_038527739.1	protein_coding	-1	c.-603C>T		-1	-1	-1	-1	-1	-1	73
chr1	102943198	C	T	PASS	0/1	upstream_gene_variant	MODIFIER	SBK2	SBK2	transcript	XM_038527735.1	protein_coding	-1	c.-1408C>T		-1	-1	-1	-1	-1	-1	1170
chr1	102943198	C	T	PASS	0/1	intergenic_region	MODIFIER	LOC119869893-SBK3	LOC119869893-SBK3	intergenic_region	LOC119869893-SBK3		-1	n.102943198C>T		-1	-1	-1	-1	-1	-1	0
chr1	103117764	A	G	PASS	0/1	intron_variant	MODIFIER	TMEM150B	TMEM150B	transcript	XM_038527884.1	protein_coding	1	c.-170-1841A>G		-1	-1	-1	-1	-1	-1	0
chr1	103117764	A	G	PASS	0/1	intron_variant	MODIFIER	TMEM150B	TMEM150B	transcript	XM_038527886.1	protein_coding	1	c.-9+2713A>G		-1	-1	-1	-1	-1	-1	0
chr1	103288577	A	C	PASS	0/1	downstream_gene_variant	MODIFIER	PPP1R12C	PPP1R12C	transcript	XM_038527789.1	protein_coding	-1	c.*1797A>C		-1	-1	-1	-1	-1	-1	1650
chr1	103288577	A	C	PASS	0/1	downstream_gene_variant	MODIFIER	PPP1R12C	PPP1R12C	transcript	XM_038527790.1	protein_coding	-1	c.*1797A>C		-1	-1	-1	-1	-1	-1	1650
chr1	103288577	A	C	PASS	0/1	downstream_gene_variant	MODIFIER	PPP1R12C	PPP1R12C	transcript	XM_038527793.1	protein_coding	-1	c.*1797A>C		-1	-1	-1	-1	-1	-1	1650
chr1	103288577	A	C	PASS	0/1	intron_variant	MODIFIER	EPS8L1	EPS8L1	transcript	XM_038527782.1	protein_coding	12	c.1208+217T>G		-1	-1	-1	-1	-1	-1	0
chr1	103288577	A	C	PASS	0/1	intron_variant	MODIFIER	EPS8L1	EPS8L1	transcript	XM_038527788.1	protein_coding	7	c.815+217T>G		-1	-1	-1	-1	-1	-1	0
chr1	103288577	A	C	PASS	0/1	intron_variant	MODIFIER	EPS8L1	EPS8L1	transcript	XM_038527786.1	protein_coding	12	c.1208+217T>G		-1	-1	-1	-1	-1	-1	0
chr1	103288577	A	C	PASS	0/1	intron_variant	MODIFIER	EPS8L1	EPS8L1	transcript	XM_038527783.1	protein_coding	12	c.1208+217T>G		-1	-1	-1	-1	-1	-1	0
chr1	103288577	A	C	PASS	0/1	intron_variant	MODIFIER	EPS8L1	EPS8L1	transcript	XM_038527784.1	protein_coding	12	c.1208+217T>G		-1	-1	-1	-1	-1	-1	0
chr1	103288577	A	C	PASS	0/1	intron_variant	MODIFIER	EPS8L1	EPS8L1	transcript	XM_038527785.1	protein_coding	12	c.1208+217T>G		-1	-1	-1	-1	-1	-1	0
chr1	103288577	A	C	PASS	0/1	intron_variant	MODIFIER	EPS8L1	EPS8L1	transcript	XM_038527787.1	protein_coding	12	c.1208+217T>G		-1	-1	-1	-1	-1	-1	0
chr1	103820180	A	G	PASS	0/1	downstream_gene_variant	MODIFIER	LENG1	LENG1	transcript	XM_038527870.1	protein_coding	-1	c.*4168A>G		-1	-1	-1	-1	-1	-1	4149
chr1	103820180	A	G	PASS	0/1	intron_variant	MODIFIER	CNOT3	CNOT3	transcript	XM_038527796.1	protein_coding	12	c.1410-14T>C		-1	-1	-1	-1	-1	-1	0
chr1	103820180	A	G	PASS	0/1	intron_variant	MODIFIER	CNOT3	CNOT3	transcript	XM_038527798.1	protein_coding	12	c.1410-14T>C		-1	-1	-1	-1	-1	-1	0
chr1	103820180	A	G	PASS	0/1	intron_variant	MODIFIER	CNOT3	CNOT3	transcript	XM_038527799.1	protein_coding	12	c.1407-14T>C		-1	-1	-1	-1	-1	-1	0
chr1	103820180	A	G	PASS	0/1	intron_variant	MODIFIER	CNOT3	CNOT3	transcript	XM_038527797.1	protein_coding	12	c.1410-14T>C		-1	-1	-1	-1	-1	-1	0
chr1	103820180	A	G	PASS	0/1	intron_variant	MODIFIER	CNOT3	CNOT3	transcript	XM_038527800.1	protein_coding	12	c.1410-14T>C		-1	-1	-1	-1	-1	-1	0
chr1	103820180	A	G	PASS	0/1	intron_variant	MODIFIER	CNOT3	CNOT3	transcript	XM_038527801.1	protein_coding	12	c.1410-14T>C		-1	-1	-1	-1	-1	-1	0
chr1	104166413	A	G	PASS	0/1	intron_variant	MODIFIER	NLRP12	NLRP12	transcript	XM_038527754.1	protein_coding	7	c.2751-1425A>G		-1	-1	-1	-1	-1	-1	0
chr1	104166413	A	G	PASS	0/1	intron_variant	MODIFIER	NLRP12	NLRP12	transcript	XM_038527755.1	protein_coding	7	c.2751-1425A>G		-1	-1	-1	-1	-1	-1	0
chr1	104166413	A	G	PASS	0/1	intron_variant	MODIFIER	NLRP12	NLRP12	transcript	XM_038527756.1	protein_coding	7	c.2751-1425A>G		-1	-1	-1	-1	-1	-1	0
chr1	104166413	A	G	PASS	0/1	intron_variant	MODIFIER	NLRP12	NLRP12	transcript	XM_038527759.1	protein_coding	7	c.2750+2913A>G		-1	-1	-1	-1	-1	-1	0
chr1	104166413	A	G	PASS	0/1	intron_variant	MODIFIER	NLRP12	NLRP12	transcript	XM_038527757.1	protein_coding	6	c.2580-1425A>G		-1	-1	-1	-1	-1	-1	0
chr1	104166413	A	G	PASS	0/1	intron_variant	MODIFIER	NLRP12	NLRP12	transcript	XM_038527758.1	protein_coding	7	c.2751-1425A>G		-1	-1	-1	-1	-1	-1	0
chr1	104166413	A	G	PASS	0/1	intron_variant	MODIFIER	NLRP12	NLRP12	transcript	XM_038527761.1	protein_coding	9	c.2340-1425A>G		-1	-1	-1	-1	-1	-1	0
chr1	104166413	A	G	PASS	0/1	intron_variant	MODIFIER	NLRP12	NLRP12	transcript	XM_038527763.1	protein_coding	8	c.2340-1425A>G		-1	-1	-1	-1	-1	-1	0
chr1	104166413	A	G	PASS	0/1	intron_variant	MODIFIER	NLRP12	NLRP12	transcript	XM_038527760.1	protein_coding	7	c.2340-1425A>G		-1	-1	-1	-1	-1	-1	0
chr1	104166413	A	G	PASS	0/1	intron_variant	MODIFIER	NLRP12	NLRP12	transcript	XM_038527762.1	protein_coding	8	c.2340-1425A>G		-1	-1	-1	-1	-1	-1	0
chr1	105012684	C	G	PASS	0/1	intergenic_region	MODIFIER	LOC119870922-LOC119870929	LOC119870922-LOC119870929	intergenic_region	LOC119870922-LOC119870929		-1	n.105012684C>G		-1	-1	-1	-1	-1	-1	0
chr1	106889877	G	A	PASS	0/1	intron_variant	MODIFIER	LRRC4B	LRRC4B	transcript	XM_038528077.1	protein_coding	2	c.298-3015G>A		-1	-1	-1	-1	-1	-1	0
chr1	106889877	G	A	PASS	0/1	intron_variant	MODIFIER	LRRC4B	LRRC4B	transcript	XM_038528080.1	protein_coding	2	c.298-3015G>A		-1	-1	-1	-1	-1	-1	0
chr1	106889877	G	A	PASS	0/1	intron_variant	MODIFIER	LRRC4B	LRRC4B	transcript	XM_038528079.1	protein_coding	2	c.298-3015G>A		-1	-1	-1	-1	-1	-1	0
chr1	106889877	G	A	PASS	0/1	intron_variant	MODIFIER	LRRC4B	LRRC4B	transcript	XM_038528081.1	protein_coding	2	c.298-3015G>A		-1	-1	-1	-1	-1	-1	0
chr1	106889877	G	A	PASS	0/1	intron_variant	MODIFIER	LRRC4B	LRRC4B	transcript	XM_038528078.1	protein_coding	3	c.298-3015G>A		-1	-1	-1	-1	-1	-1	0
chr1	108128174	GCTCCCCCC	G	PASS	0/1	3_prime_UTR_variant	MODIFIER	NUCB1	NUCB1	transcript	XM_038528315.1	protein_coding	13	c.*712_*719delGGGGGGAG		-1	-1	-1	-1	-1	-1	712
chr1	108872375	G	A	PASS	0/1	intron_variant	MODIFIER	ELSPBP1	ELSPBP1	transcript	NM_001002931.2	protein_coding	4	c.323-632C>T		-1	-1	-1	-1	-1	-1	0
chr1	109020121	T	G	PASS	0/1	downstream_gene_variant	MODIFIER	LOC119869913	LOC119869913	transcript	XR_005354896.1	snoRNA	-1	n.*236A>C		-1	-1	-1	-1	-1	-1	236
chr1	109020121	T	G	PASS	0/1	downstream_gene_variant	MODIFIER	EHD2	EHD2	transcript	XM_038528421.1	protein_coding	-1	c.*5018A>C		-1	-1	-1	-1	-1	-1	3810
chr1	109020121	T	G	PASS	0/1	intron_variant	MODIFIER	NOP53	NOP53	transcript	XM_038528418.1	protein_coding	2	c.290-326A>C		-1	-1	-1	-1	-1	-1	0
chr1	109020121	T	G	PASS	0/1	intron_variant	MODIFIER	NOP53	NOP53	transcript	XM_038528420.1	protein_coding	2	c.290-326A>C		-1	-1	-1	-1	-1	-1	0
chr1	109020121	T	G	PASS	0/1	intron_variant	MODIFIER	NOP53	NOP53	transcript	XM_038528419.1	protein_coding	2	c.290-326A>C		-1	-1	-1	-1	-1	-1	0
chr1	109202439	G	A	PASS	0/1	upstream_gene_variant	MODIFIER	LOC111097666	LOC111097666	transcript	XM_038528429.1	protein_coding	-1	c.-4462G>A		-1	-1	-1	-1	-1	-1	4194
chr1	109202439	G	A	PASS	0/1	intron_variant	MODIFIER	ZNF541	ZNF541	transcript	XM_038528426.1	protein_coding	13	c.3494-72G>A		-1	-1	-1	-1	-1	-1	0
chr1	109202439	G	A	PASS	0/1	intron_variant	MODIFIER	ZNF541	ZNF541	transcript	XM_038528427.1	protein_coding	13	c.3494-72G>A		-1	-1	-1	-1	-1	-1	0
chr1	109202439	G	A	PASS	0/1	intron_variant	MODIFIER	ZNF541	ZNF541	transcript	XM_038528428.1	protein_coding	13	c.3494-72G>A		-1	-1	-1	-1	-1	-1	0
chr1	109317570	C	T	PASS	0/1	intron_variant	MODIFIER	DHX34	DHX34	transcript	XM_038528445.1	protein_coding	16	c.3302-283G>A		-1	-1	-1	-1	-1	-1	0
chr1	109317570	C	T	PASS	0/1	intron_variant	MODIFIER	DHX34	DHX34	transcript	XM_038528446.1	protein_coding	16	c.3302-283G>A		-1	-1	-1	-1	-1	-1	0
chr1	109317570	C	T	PASS	0/1	intron_variant	MODIFIER	DHX34	DHX34	transcript	XM_038528448.1	protein_coding	16	c.3302-283G>A		-1	-1	-1	-1	-1	-1	0
chr1	109317570	C	T	PASS	0/1	intron_variant	MODIFIER	DHX34	DHX34	transcript	XM_038528447.1	protein_coding	16	c.3302-283G>A		-1	-1	-1	-1	-1	-1	0
chr1	109317570	C	T	PASS	0/1	intron_variant	MODIFIER	DHX34	DHX34	transcript	XM_038528449.1	protein_coding	16	c.3302-283G>A		-1	-1	-1	-1	-1	-1	0
chr1	109317570	C	T	PASS	0/1	intron_variant	MODIFIER	DHX34	DHX34	transcript	XM_038528450.1	protein_coding	16	c.3302-283G>A		-1	-1	-1	-1	-1	-1	0
chr1	109317570	C	T	PASS	0/1	intron_variant	MODIFIER	DHX34	DHX34	transcript	XR_005354549.1	pseudogene	16	n.3674-283G>A		-1	-1	-1	-1	-1	-1	0
chr1	110119317	G	T	PASS	0/1	intergenic_region	MODIFIER	PNMA8A-LOC119870007	PNMA8A-LOC119870007	intergenic_region	PNMA8A-LOC119870007		-1	n.110119317G>T		-1	-1	-1	-1	-1	-1	0
chr1	110630773	AGGCCGGGCTGGCGATTGGGCCGCTAGGGGTGGCGGGGGGGGGGGGGGGGGGGGGGGGGGGGGGGGGGGGGGAGACGGAGGGGAGGGACGGACCCGGCTGCACTGCAGAGTCCAGCGGGCGGGCGGGCGG	A	PASS	0/1	upstream_gene_variant	MODIFIER	MIR330	MIR330	transcript	NR_049482.1	pseudogene	-1	n.-3658_-3530del		-1	-1	-1	-1	-1	-1	3658
chr1	110630773	AGGCCGGGCTGGCGATTGGGCCGCTAGGGGTGGCGGGGGGGGGGGGGGGGGGGGGGGGGGGGGGGGGGGGGGAGACGGAGGGGAGGGACGGACCCGGCTGCACTGCAGAGTCCAGCGGGCGGGCGGGCGG	A	PASS	0/1	upstream_gene_variant	MODIFIER	EML2	EML2	transcript	XM_038528564.1	protein_coding	-1	c.-2077_-1949del		-1	-1	-1	-1	-1	-1	1886
chr1	110630773	AGGCCGGGCTGGCGATTGGGCCGCTAGGGGTGGCGGGGGGGGGGGGGGGGGGGGGGGGGGGGGGGGGGGGGGAGACGGAGGGGAGGGACGGACCCGGCTGCACTGCAGAGTCCAGCGGGCGGGCGGGCGG	A	PASS	0/1	upstream_gene_variant	MODIFIER	EML2	EML2	transcript	XM_038528563.1	protein_coding	-1	c.-3456_-3328del		-1	-1	-1	-1	-1	-1	3270
chr1	110630773	AGGCCGGGCTGGCGATTGGGCCGCTAGGGGTGGCGGGGGGGGGGGGGGGGGGGGGGGGGGGGGGGGGGGGGGAGACGGAGGGGAGGGACGGACCCGGCTGCACTGCAGAGTCCAGCGGGCGGGCGGGCGG	A	PASS	0/1	upstream_gene_variant	MODIFIER	EML2	EML2	transcript	XM_038528562.1	protein_coding	-1	c.-3350_-3222del		-1	-1	-1	-1	-1	-1	3276
chr1	110630773	AGGCCGGGCTGGCGATTGGGCCGCTAGGGGTGGCGGGGGGGGGGGGGGGGGGGGGGGGGGGGGGGGGGGGGGAGACGGAGGGGAGGGACGGACCCGGCTGCACTGCAGAGTCCAGCGGGCGGGCGGGCGG	A	PASS	0/1	upstream_gene_variant	MODIFIER	MIR330	MIR330	transcript	unassigned_transcript_27	miRNA	-1	n.-3675_-3547del		-1	-1	-1	-1	-1	-1	3675
chr1	110630773	AGGCCGGGCTGGCGATTGGGCCGCTAGGGGTGGCGGGGGGGGGGGGGGGGGGGGGGGGGGGGGGGGGGGGGGAGACGGAGGGGAGGGACGGACCCGGCTGCACTGCAGAGTCCAGCGGGCGGGCGGGCGG	A	PASS	0/1	intron_variant	MODIFIER	EML2	EML2	transcript	XM_038528561.1	protein_coding	1	c.173-1280_173-1152del		-1	-1	-1	-1	-1	-1	0
chr1	110804969	C	G	PASS	0/1	upstream_gene_variant	MODIFIER	FOSB	FOSB	transcript	NM_001013844.1	protein_coding	-1	c.-241G>C		-1	-1	-1	-1	-1	-1	241
chr1	110804969	C	G	PASS	0/1	intergenic_region	MODIFIER	FOSB-ERCC1	FOSB-ERCC1	intergenic_region	FOSB-ERCC1		-1	n.110804969C>G		-1	-1	-1	-1	-1	-1	0
chr1	110860201	G	C	PASS	0/1	upstream_gene_variant	MODIFIER	PPP1R13L	PPP1R13L	transcript	XM_038528571.1	protein_coding	-1	c.-2229G>C		-1	-1	-1	-1	-1	-1	1762
chr1	110860201	G	C	PASS	0/1	upstream_gene_variant	MODIFIER	PPP1R13L	PPP1R13L	transcript	XM_038528572.1	protein_coding	-1	c.-1595G>C		-1	-1	-1	-1	-1	-1	1127
chr1	110860201	G	C	PASS	0/1	upstream_gene_variant	MODIFIER	PPP1R13L	PPP1R13L	transcript	XM_038528574.1	protein_coding	-1	c.-1278G>C		-1	-1	-1	-1	-1	-1	1189
chr1	110860201	G	C	PASS	0/1	upstream_gene_variant	MODIFIER	PPP1R13L	PPP1R13L	transcript	XM_038528573.1	protein_coding	-1	c.-2694G>C		-1	-1	-1	-1	-1	-1	2276
chr1	110860201	G	C	PASS	0/1	upstream_gene_variant	MODIFIER	PPP1R13L	PPP1R13L	transcript	XM_038528575.1	protein_coding	-1	c.-4073G>C		-1	-1	-1	-1	-1	-1	3897
chr1	110860201	G	C	PASS	0/1	downstream_gene_variant	MODIFIER	ERCC1	ERCC1	transcript	XM_038528577.1	protein_coding	-1	c.*1623G>C		-1	-1	-1	-1	-1	-1	1568
chr1	110860201	G	C	PASS	0/1	downstream_gene_variant	MODIFIER	ERCC1	ERCC1	transcript	XM_038528580.1	protein_coding	-1	c.*1623G>C		-1	-1	-1	-1	-1	-1	1568
chr1	110860201	G	C	PASS	0/1	downstream_gene_variant	MODIFIER	ERCC1	ERCC1	transcript	XM_038528578.1	protein_coding	-1	c.*1623G>C		-1	-1	-1	-1	-1	-1	1568
chr1	110860201	G	C	PASS	0/1	downstream_gene_variant	MODIFIER	ERCC1	ERCC1	transcript	XM_038528579.1	protein_coding	-1	c.*1623G>C		-1	-1	-1	-1	-1	-1	1568
chr1	110860201	G	C	PASS	0/1	intron_variant	MODIFIER	POLR1G	POLR1G	transcript	XM_038528576.1	protein_coding	2	c.165-16C>G		-1	-1	-1	-1	-1	-1	0
chr1	111002118	AATGT	A	PASS	0/1	intergenic_region	MODIFIER	EXOC3L2-BLOC1S3	EXOC3L2-BLOC1S3	intergenic_region	EXOC3L2-BLOC1S3		-1	n.111002119_111002122delATGT		-1	-1	-1	-1	-1	-1	0
chr1	111312610	C	T	PASS	0/1	intron_variant	MODIFIER	CBLC	CBLC	transcript	XM_038528622.1	protein_coding	1	c.354-586G>A		-1	-1	-1	-1	-1	-1	0
chr1	111312610	C	T	PASS	0/1	intron_variant	MODIFIER	CBLC	CBLC	transcript	XM_038528623.1	protein_coding	1	c.-45-410G>A		-1	-1	-1	-1	-1	-1	0
chr1	111312610	C	T	PASS	0/1	intron_variant	MODIFIER	CBLC	CBLC	transcript	XM_038528624.1	protein_coding	1	c.354-586G>A		-1	-1	-1	-1	-1	-1	0
chr1	111869209	C	T	PASS	0/1	downstream_gene_variant	MODIFIER	LOC484461	LOC484461	transcript	XM_038528660.1	protein_coding	-1	c.*1009G>A		-1	-1	-1	-1	-1	-1	347
chr1	111869209	C	T	PASS	0/1	downstream_gene_variant	MODIFIER	LOC484461	LOC484461	transcript	XM_038528661.1	protein_coding	-1	c.*1009G>A		-1	-1	-1	-1	-1	-1	347
chr1	111869209	C	T	PASS	0/1	intergenic_region	MODIFIER	LOC100855887-LOC484461	LOC100855887-LOC484461	intergenic_region	LOC100855887-LOC484461		-1	n.111869209C>T		-1	-1	-1	-1	-1	-1	0
chr1	111872763	C	T	PASS	0/1	intron_variant	MODIFIER	LOC484461	LOC484461	transcript	XM_038528660.1	protein_coding	4	c.143-681G>A		-1	-1	-1	-1	-1	-1	0
chr1	111872763	C	T	PASS	0/1	intron_variant	MODIFIER	LOC484461	LOC484461	transcript	XM_038528661.1	protein_coding	1	c.-20-681G>A		-1	-1	-1	-1	-1	-1	0
chr1	111902943	G	T	PASS	0/1	intron_variant	MODIFIER	LOC119865621	LOC119865621	transcript	XM_038528665.1	protein_coding	4	c.236-2455C>A		-1	-1	-1	-1	-1	-1	0
chr1	111917693	G	A	PASS	0/1	upstream_gene_variant	MODIFIER	LOC119865621	LOC119865621	transcript	XM_038528665.1	protein_coding	-1	c.-862C>T		-1	-1	-1	-1	-1	-1	640
chr1	111917693	G	A	PASS	0/1	intergenic_region	MODIFIER	LOC119865621-ZNF45	LOC119865621-ZNF45	intergenic_region	LOC119865621-ZNF45		-1	n.111917693G>A		-1	-1	-1	-1	-1	-1	0
chr1	112008921	TTTTTA	T	PASS	0/1	downstream_gene_variant	MODIFIER	ZNF404	ZNF404	transcript	XM_038528664.1	protein_coding	-1	c.*6789_*6793delTTTTA		-1	-1	-1	-1	-1	-1	3351
chr1	112008921	TTTTTA	T	PASS	0/1	intergenic_region	MODIFIER	ZNF404-ZNF283	ZNF404-ZNF283	intergenic_region	ZNF404-ZNF283		-1	n.112008922_112008926delTTTTA		-1	-1	-1	-1	-1	-1	0
chr1	112161423	C	A	PASS	0/1	upstream_gene_variant	MODIFIER	LOC612400	LOC612400	transcript	XM_038528682.1	protein_coding	-1	c.-3684G>T		-1	-1	-1	-1	-1	-1	3112
chr1	112161423	C	A	PASS	0/1	upstream_gene_variant	MODIFIER	LOC612400	LOC612400	transcript	XM_038528685.1	protein_coding	-1	c.-4747G>T		-1	-1	-1	-1	-1	-1	3471
chr1	112161423	C	A	PASS	0/1	upstream_gene_variant	MODIFIER	LOC612400	LOC612400	transcript	XM_038528683.1	protein_coding	-1	c.-3836G>T		-1	-1	-1	-1	-1	-1	3166
chr1	112161423	C	A	PASS	0/1	upstream_gene_variant	MODIFIER	LOC612400	LOC612400	transcript	XM_038528686.1	protein_coding	-1	c.-3555G>T		-1	-1	-1	-1	-1	-1	3161
chr1	112161423	C	A	PASS	0/1	upstream_gene_variant	MODIFIER	LOC612400	LOC612400	transcript	XM_038528687.1	protein_coding	-1	c.-3409G>T		-1	-1	-1	-1	-1	-1	3111
chr1	112161423	C	A	PASS	0/1	intron_variant	MODIFIER	LOC476445	LOC476445	transcript	NM_001286980.1	protein_coding	1	c.-66+322G>T		-1	-1	-1	-1	-1	-1	0
chr1	113755601	G	A	PASS	0/1	upstream_gene_variant	MODIFIER	CYP2F1	CYP2F1	transcript	XM_038528826.1	protein_coding	-1	c.-2238G>A		-1	-1	-1	-1	-1	-1	2077
chr1	113755601	G	A	PASS	0/1	intron_variant	MODIFIER	LOC111098089	LOC111098089	transcript	XR_005354625.1	pseudogene	1	n.61+1418C>T		-1	-1	-1	-1	-1	-1	0
chr1	115821798	C	T	PASS	0/1	intron_variant	MODIFIER	SIPA1L3	SIPA1L3	transcript	XM_038529020.1	protein_coding	2	c.-377+23426G>A		-1	-1	-1	-1	-1	-1	0
chr1	115821798	C	T	PASS	0/1	intron_variant	MODIFIER	SIPA1L3	SIPA1L3	transcript	XM_038529021.1	protein_coding	1	c.-377+8880G>A		-1	-1	-1	-1	-1	-1	0
chr1	115821798	C	T	PASS	0/1	intron_variant	MODIFIER	SIPA1L3	SIPA1L3	transcript	XM_038529023.1	protein_coding	2	c.-377+23426G>A		-1	-1	-1	-1	-1	-1	0
chr1	115821798	C	T	PASS	0/1	intron_variant	MODIFIER	SIPA1L3	SIPA1L3	transcript	XM_038529024.1	protein_coding	2	c.-377+23426G>A		-1	-1	-1	-1	-1	-1	0
chr1	115821798	C	T	PASS	0/1	intron_variant	MODIFIER	SIPA1L3	SIPA1L3	transcript	XM_038529025.1	protein_coding	2	c.-377+23426G>A		-1	-1	-1	-1	-1	-1	0
chr1	116251906	A	G	PASS	0/1	intron_variant	MODIFIER	ZNF570	ZNF570	transcript	XM_038529108.1	protein_coding	2	c.-89+37054A>G		-1	-1	-1	-1	-1	-1	0
chr1	117311051	T	TCCCTGGGTGGCGCAGCGGTTTGGCGCCTGCCTTTGGCCCAGGGCGCGATCCTGGAGAC	PASS	0/1	intron_variant	MODIFIER	ZNF146	ZNF146	transcript	XM_038525561.1	protein_coding	3	c.318+3937_318+3938insGTCTCCAGGATCGCGCCCTGGGCCAAAGGCAGGCGCCAAACCGCTGCGCCACCCAGGG		-1	-1	-1	-1	-1	-1	0
chr1	117816025	C	T	PASS	0/1	upstream_gene_variant	MODIFIER	LOC612644	LOC612644	transcript	XM_038529320.1	protein_coding	-1	c.-741G>A		-1	-1	-1	-1	-1	-1	578
chr1	117816025	C	T	PASS	0/1	downstream_gene_variant	MODIFIER	ETV2	ETV2	transcript	XM_038529315.1	protein_coding	-1	c.*1395G>A		-1	-1	-1	-1	-1	-1	1377
chr1	117816025	C	T	PASS	0/1	downstream_gene_variant	MODIFIER	ETV2	ETV2	transcript	XM_038529316.1	protein_coding	-1	c.*1395G>A		-1	-1	-1	-1	-1	-1	1377
chr1	117816025	C	T	PASS	0/1	downstream_gene_variant	MODIFIER	ETV2	ETV2	transcript	XM_038529317.1	protein_coding	-1	c.*1395G>A		-1	-1	-1	-1	-1	-1	1377
chr1	117816025	C	T	PASS	0/1	intergenic_region	MODIFIER	LOC612644-ETV2	LOC612644-ETV2	intergenic_region	LOC612644-ETV2		-1	n.117816025C>T		-1	-1	-1	-1	-1	-1	0
chr1	118090366	G	A	PASS	0/1	intergenic_region	MODIFIER	LOC119875929-FFAR3_2	LOC119875929-FFAR3_2	intergenic_region	LOC119875929-FFAR3_2		-1	n.118090366G>A		-1	-1	-1	-1	-1	-1	0
chr1	118090368	C	A	PASS	0/1	intergenic_region	MODIFIER	LOC119875929-FFAR3_2	LOC119875929-FFAR3_2	intergenic_region	LOC119875929-FFAR3_2		-1	n.118090368C>A		-1	-1	-1	-1	-1	-1	0
chr1	120098236	T	G	PASS	0/1	downstream_gene_variant	MODIFIER	TDRD12	TDRD12	transcript	XM_038529463.1	protein_coding	-1	c.*2241A>C		-1	-1	-1	-1	-1	-1	2117
chr1	120098236	T	G	PASS	0/1	intron_variant	MODIFIER	TDRD12	TDRD12	transcript	XM_038529460.1	protein_coding	18	c.2082+73A>C		-1	-1	-1	-1	-1	-1	0
chr1	120098236	T	G	PASS	0/1	intron_variant	MODIFIER	TDRD12	TDRD12	transcript	XM_038529462.1	protein_coding	14	c.1947+73A>C		-1	-1	-1	-1	-1	-1	0
chr1	120098236	T	G	PASS	0/1	intron_variant	MODIFIER	TDRD12	TDRD12	transcript	XM_038529461.1	protein_coding	18	c.1968+73A>C		-1	-1	-1	-1	-1	-1	0
chr1	120144523	G	A	PASS	1/1	5_prime_UTR_variant	MODIFIER	TDRD12	TDRD12	transcript	XM_038529461.1	protein_coding	1	c.-179C>T		-1	-1	-1	-1	-1	-1	10167
chr1	120144523	G	A	PASS	1/1	upstream_gene_variant	MODIFIER	TDRD12	TDRD12	transcript	XM_038529460.1	protein_coding	-1	c.-481C>T		-1	-1	-1	-1	-1	-1	390
chr1	120144523	G	A	PASS	1/1	upstream_gene_variant	MODIFIER	TDRD12	TDRD12	transcript	XM_038529463.1	protein_coding	-1	c.-481C>T		-1	-1	-1	-1	-1	-1	390
chr1	120847612	C	T	PASS	0/1	intergenic_region	MODIFIER	LOC111098384-LOC119869860	LOC111098384-LOC119869860	intergenic_region	LOC111098384-LOC119869860		-1	n.120847612C>T		-1	-1	-1	-1	-1	-1	0
chr1	120862813	A	G	PASS	0/1	intergenic_region	MODIFIER	LOC111098384-LOC119869860	LOC111098384-LOC119869860	intergenic_region	LOC111098384-LOC119869860		-1	n.120862813A>G		-1	-1	-1	-1	-1	-1	0
chr1	121033093	T	G	PASS	0/1	intergenic_region	MODIFIER	LOC119869860-LOC111090841	LOC119869860-LOC111090841	intergenic_region	LOC119869860-LOC111090841		-1	n.121033093T>G		-1	-1	-1	-1	-1	-1	0
chr1	121472217	G	A	PASS	0/1	intergenic_region	MODIFIER	TSHZ3-LOC119863924	TSHZ3-LOC119863924	intergenic_region	TSHZ3-LOC119863924		-1	n.121472217G>A		-1	-1	-1	-1	-1	-1	0
chr1	121474042	C	T	PASS	0/1	intergenic_region	MODIFIER	TSHZ3-LOC119863924	TSHZ3-LOC119863924	intergenic_region	TSHZ3-LOC119863924		-1	n.121474042C>T		-1	-1	-1	-1	-1	-1	0
chr1	121474576	G	A	PASS	0/1	intergenic_region	MODIFIER	TSHZ3-LOC119863924	TSHZ3-LOC119863924	intergenic_region	TSHZ3-LOC119863924		-1	n.121474576G>A		-1	-1	-1	-1	-1	-1	0
chr1	122245421	C	T	PASS	0/1	intron_variant	MODIFIER	LOC119863924	LOC119863924	transcript	XM_038529525.1	protein_coding	1	c.-120+3564G>A		-1	-1	-1	-1	-1	-1	0
chr1	122245421	C	T	PASS	0/1	intron_variant	MODIFIER	LOC119863924	LOC119863924	transcript	XM_038529520.1	protein_coding	1	c.-120+6816G>A		-1	-1	-1	-1	-1	-1	0
chr1	122245421	C	T	PASS	0/1	intron_variant	MODIFIER	LOC119863924	LOC119863924	transcript	XM_038529524.1	protein_coding	1	c.-120+7635G>A		-1	-1	-1	-1	-1	-1	0
chr1	122688885	C	T	PASS	0/1	downstream_gene_variant	MODIFIER	POP4	POP4	transcript	XM_038525567.1	protein_coding	-1	c.*914G>A		-1	-1	-1	-1	-1	-1	623
chr1	122688885	C	T	PASS	0/1	intergenic_region	MODIFIER	PLEKHF1-POP4	PLEKHF1-POP4	intergenic_region	PLEKHF1-POP4		-1	n.122688885C>T		-1	-1	-1	-1	-1	-1	0
chr1	122942149	G	A	PASS	0/1	intergenic_region	MODIFIER	UQCRFS1-MIR578	UQCRFS1-MIR578	intergenic_region	UQCRFS1-MIR578		-1	n.122942149G>A		-1	-1	-1	-1	-1	-1	0
chr1	122976284	C	A	PASS	0/1	intergenic_region	MODIFIER	UQCRFS1-MIR578	UQCRFS1-MIR578	intergenic_region	UQCRFS1-MIR578		-1	n.122976284C>A		-1	-1	-1	-1	-1	-1	0
chr1	123236413	G	T	PASS	0/1	intergenic_region	MODIFIER	UQCRFS1-MIR578	UQCRFS1-MIR578	intergenic_region	UQCRFS1-MIR578		-1	n.123236413G>T		-1	-1	-1	-1	-1	-1	0
chr1	123426165	G	T	PASS	0/1	intergenic_region	MODIFIER	LOC119869839-LOC111090843	LOC119869839-LOC111090843	intergenic_region	LOC119869839-LOC111090843		-1	n.123426165G>T		-1	-1	-1	-1	-1	-1	0
chr1	123498904	C	T	PASS	0/1	intergenic_region	MODIFIER	LOC111090843-CHR_END	LOC111090843-CHR_END	intergenic_region	LOC111090843-CHR_END		-1	n.123498904C>T		-1	-1	-1	-1	-1	-1	0
chr1	123549749	A	C	PASS	0/1	intergenic_region	MODIFIER	LOC111090843-CHR_END	LOC111090843-CHR_END	intergenic_region	LOC111090843-CHR_END		-1	n.123549749A>C		-1	-1	-1	-1	-1	-1	0
chr2	1290318	C	T	PASS	1/1	intron_variant	MODIFIER	LOC102152672	LOC102152672	transcript	XR_005355127.1	pseudogene	3	n.482-21343G>A		-1	-1	-1	-1	-1	-1	0
chr2	1290318	C	T	PASS	1/1	intron_variant	MODIFIER	LOC102152672	LOC102152672	transcript	XR_005355128.1	pseudogene	3	n.482-21405G>A		-1	-1	-1	-1	-1	-1	0
chr2	1413836	AT	A	PASS	0/1	intron_variant	MODIFIER	LOC102152672	LOC102152672	transcript	XR_005355127.1	pseudogene	3	n.481+61995delA		-1	-1	-1	-1	-1	-1	0
chr2	1413836	AT	A	PASS	0/1	intron_variant	MODIFIER	LOC102152672	LOC102152672	transcript	XR_005355128.1	pseudogene	3	n.481+61995delA		-1	-1	-1	-1	-1	-1	0
chr2	1413836	AT	A	PASS	0/1	intron_variant	MODIFIER	LOC102152672	LOC102152672	transcript	XR_005355124.1	pseudogene	3	n.482-46957delA		-1	-1	-1	-1	-1	-1	0
chr2	1413836	AT	A	PASS	0/1	intron_variant	MODIFIER	LOC102152672	LOC102152672	transcript	XR_005355130.1	pseudogene	3	n.482-29902delA		-1	-1	-1	-1	-1	-1	0
chr2	1413836	AT	A	PASS	0/1	intron_variant	MODIFIER	LOC102152672	LOC102152672	transcript	XR_005355131.1	pseudogene	3	n.482-29908delA		-1	-1	-1	-1	-1	-1	0
chr2	1413836	AT	A	PASS	0/1	intron_variant	MODIFIER	LOC102152672	LOC102152672	transcript	XR_005355135.1	pseudogene	3	n.482-29902delA		-1	-1	-1	-1	-1	-1	0
chr2	1413836	AT	A	PASS	0/1	intron_variant	MODIFIER	LOC102152672	LOC102152672	transcript	XR_005355138.1	pseudogene	3	n.482-20648delA		-1	-1	-1	-1	-1	-1	0
chr2	1413836	AT	A	PASS	0/1	intragenic_variant	MODIFIER	LOC487072	LOC487072	gene_variant	LOC487072		-1	n.1413837delT		-1	-1	-1	-1	-1	-1	0
chr2	1552710	A	T	PASS	1/1	intron_variant	MODIFIER	LOC119870077	LOC119870077	transcript	XR_005355139.1	pseudogene	2	n.150-9407T>A		-1	-1	-1	-1	-1	-1	0
chr2	1556896	G	A	PASS	1/1	intron_variant	MODIFIER	LOC119870077	LOC119870077	transcript	XR_005355139.1	pseudogene	2	n.149+7258C>T		-1	-1	-1	-1	-1	-1	0
chr2	2969928	G	C	PASS	1/1	intron_variant	MODIFIER	PARD3	PARD3	transcript	XM_038529678.1	protein_coding	22	c.3429-23393G>C		-1	-1	-1	-1	-1	-1	0
chr2	2969928	G	C	PASS	1/1	intron_variant	MODIFIER	PARD3	PARD3	transcript	XM_038529679.1	protein_coding	22	c.3426-23393G>C		-1	-1	-1	-1	-1	-1	0
chr2	2969928	G	C	PASS	1/1	intron_variant	MODIFIER	PARD3	PARD3	transcript	XM_038529684.1	protein_coding	21	c.3384-23393G>C		-1	-1	-1	-1	-1	-1	0
chr2	2969928	G	C	PASS	1/1	intron_variant	MODIFIER	PARD3	PARD3	transcript	XM_038529686.1	protein_coding	21	c.3381-23393G>C		-1	-1	-1	-1	-1	-1	0
chr2	2969928	G	C	PASS	1/1	intron_variant	MODIFIER	PARD3	PARD3	transcript	XM_038529688.1	protein_coding	21	c.3345-23393G>C		-1	-1	-1	-1	-1	-1	0
chr2	2969928	G	C	PASS	1/1	intron_variant	MODIFIER	PARD3	PARD3	transcript	XM_038529689.1	protein_coding	22	c.3339-23393G>C		-1	-1	-1	-1	-1	-1	0
chr2	2969928	G	C	PASS	1/1	intron_variant	MODIFIER	PARD3	PARD3	transcript	XM_038529690.1	protein_coding	21	c.3318-23393G>C		-1	-1	-1	-1	-1	-1	0
chr2	2969928	G	C	PASS	1/1	intron_variant	MODIFIER	PARD3	PARD3	transcript	XM_038529692.1	protein_coding	21	c.3297-23393G>C		-1	-1	-1	-1	-1	-1	0
chr2	2969928	G	C	PASS	1/1	intron_variant	MODIFIER	PARD3	PARD3	transcript	XM_038529695.1	protein_coding	20	c.3255-23393G>C		-1	-1	-1	-1	-1	-1	0
chr2	2969928	G	C	PASS	1/1	intron_variant	MODIFIER	PARD3	PARD3	transcript	XM_038529696.1	protein_coding	20	c.3213-23393G>C		-1	-1	-1	-1	-1	-1	0
chr2	2969928	G	C	PASS	1/1	intron_variant	MODIFIER	PARD3	PARD3	transcript	XM_038529698.1	protein_coding	20	c.3159-23393G>C		-1	-1	-1	-1	-1	-1	0
chr2	2969928	G	C	PASS	1/1	intron_variant	MODIFIER	PARD3	PARD3	transcript	XM_038529699.1	protein_coding	18	c.3093-23393G>C		-1	-1	-1	-1	-1	-1	0
chr2	2969928	G	C	PASS	1/1	intron_variant	MODIFIER	PARD3	PARD3	transcript	XM_038529701.1	protein_coding	23	c.3497-23393G>C		-1	-1	-1	-1	-1	-1	0
chr2	2969928	G	C	PASS	1/1	intron_variant	MODIFIER	PARD3	PARD3	transcript	XM_038529680.1	protein_coding	22	c.3420-23393G>C		-1	-1	-1	-1	-1	-1	0
chr2	2969928	G	C	PASS	1/1	intron_variant	MODIFIER	PARD3	PARD3	transcript	XM_038529682.1	protein_coding	22	c.3417-23393G>C		-1	-1	-1	-1	-1	-1	0
chr2	2969928	G	C	PASS	1/1	intron_variant	MODIFIER	PARD3	PARD3	transcript	XM_038529683.1	protein_coding	21	c.3390-23393G>C		-1	-1	-1	-1	-1	-1	0
chr2	2969928	G	C	PASS	1/1	intron_variant	MODIFIER	PARD3	PARD3	transcript	XM_038529685.1	protein_coding	21	c.3381-23393G>C		-1	-1	-1	-1	-1	-1	0
chr2	2969928	G	C	PASS	1/1	intron_variant	MODIFIER	PARD3	PARD3	transcript	XM_038529687.1	protein_coding	21	c.3375-23393G>C		-1	-1	-1	-1	-1	-1	0
chr2	2969928	G	C	PASS	1/1	intron_variant	MODIFIER	PARD3	PARD3	transcript	XM_038529693.1	protein_coding	21	c.3291-23393G>C		-1	-1	-1	-1	-1	-1	0
chr2	2969928	G	C	PASS	1/1	intron_variant	MODIFIER	PARD3	PARD3	transcript	XM_038529694.1	protein_coding	21	c.3288-23393G>C		-1	-1	-1	-1	-1	-1	0
chr2	2969928	G	C	PASS	1/1	intron_variant	MODIFIER	PARD3	PARD3	transcript	XM_038529697.1	protein_coding	20	c.3180-23393G>C		-1	-1	-1	-1	-1	-1	0
chr2	2969928	G	C	PASS	1/1	intron_variant	MODIFIER	PARD3	PARD3	transcript	XM_038529691.1	protein_coding	22	c.3312-23393G>C		-1	-1	-1	-1	-1	-1	0
chr2	2969928	G	C	PASS	1/1	intron_variant	MODIFIER	PARD3	PARD3	transcript	XM_038529700.1	protein_coding	21	c.3024-23393G>C		-1	-1	-1	-1	-1	-1	0
chr2	4628377	G	A	PASS	1/1	intron_variant	MODIFIER	YME1L1	YME1L1	transcript	XM_038529733.1	protein_coding	2	c.165+875C>T		-1	-1	-1	-1	-1	-1	0
chr2	4628377	G	A	PASS	1/1	intron_variant	MODIFIER	YME1L1	YME1L1	transcript	XM_038529734.1	protein_coding	2	c.165+875C>T		-1	-1	-1	-1	-1	-1	0
chr2	6688518	C	T	PASS	1/1	intron_variant	MODIFIER	ARHGAP21	ARHGAP21	transcript	XM_038532057.1	protein_coding	23	c.4054-296C>T		-1	-1	-1	-1	-1	-1	0
chr2	7291237	G	A	PASS	1/1	intron_variant	MODIFIER	KIAA1217	KIAA1217	transcript	XM_038529783.1	protein_coding	2	c.-317-98711C>T		-1	-1	-1	-1	-1	-1	0
chr2	7327316	T	C	PASS	1/1	intron_variant	MODIFIER	KIAA1217	KIAA1217	transcript	XM_038529783.1	protein_coding	2	c.-318+91596A>G		-1	-1	-1	-1	-1	-1	0
chr2	7341819	G	C	PASS	1/1	intron_variant	MODIFIER	KIAA1217	KIAA1217	transcript	XM_038529783.1	protein_coding	2	c.-318+77093C>G		-1	-1	-1	-1	-1	-1	0
chr2	7450074	G	A	PASS	1/1	intron_variant	MODIFIER	KIAA1217	KIAA1217	transcript	XM_038529783.1	protein_coding	1	c.-394+5531C>T		-1	-1	-1	-1	-1	-1	0
chr2	7591858	TTA	T	PASS	1/1	intron_variant	MODIFIER	OTUD1	OTUD1	transcript	XM_038529800.1	protein_coding	2	c.*159-24981_*159-24980delTA		-1	-1	-1	-1	-1	-1	0
chr2	7615371	C	T	PASS	1/1	intron_variant	MODIFIER	OTUD1	OTUD1	transcript	XM_038529800.1	protein_coding	2	c.*158+28139G>A		-1	-1	-1	-1	-1	-1	0
chr2	7714386	C	T	PASS	1/1	intron_variant	MODIFIER	C2H10orf67	C2H10orf67	transcript	XM_038532058.1	protein_coding	1	c.85-5117C>T		-1	-1	-1	-1	-1	-1	0
chr2	7726740	A	T	PASS	1/1	intron_variant	MODIFIER	C2H10orf67	C2H10orf67	transcript	XM_038532058.1	protein_coding	2	c.377+6945A>T		-1	-1	-1	-1	-1	-1	0
chr2	7761577	C	G	PASS	1/1	intron_variant	MODIFIER	C2H10orf67	C2H10orf67	transcript	XM_038532058.1	protein_coding	5	c.718-16061C>G		-1	-1	-1	-1	-1	-1	0
chr2	7778620	T	A	PASS	1/1	intron_variant	MODIFIER	C2H10orf67	C2H10orf67	transcript	XM_038532058.1	protein_coding	6	c.870+830T>A		-1	-1	-1	-1	-1	-1	0
chr2	7922474	C	A	PASS	1/1	intergenic_region	MODIFIER	LOC119869978-LOC119870099	LOC119869978-LOC119870099	intergenic_region	LOC119869978-LOC119870099		-1	n.7922474C>A		-1	-1	-1	-1	-1	-1	0
chr2	8028593	C	T	PASS	1/1	downstream_gene_variant	MODIFIER	ARMC3	ARMC3	transcript	XM_038529820.1	protein_coding	-1	c.*1984G>A		-1	-1	-1	-1	-1	-1	1878
chr2	8028593	C	T	PASS	1/1	downstream_gene_variant	MODIFIER	ARMC3	ARMC3	transcript	XM_038529821.1	protein_coding	-1	c.*1984G>A		-1	-1	-1	-1	-1	-1	1878
chr2	8028593	C	T	PASS	1/1	intron_variant	MODIFIER	ARMC3	ARMC3	transcript	XM_038529803.1	protein_coding	18	c.2297+1737G>A		-1	-1	-1	-1	-1	-1	0
chr2	8028593	C	T	PASS	1/1	intron_variant	MODIFIER	ARMC3	ARMC3	transcript	XM_038529822.1	protein_coding	12	c.1688+1737G>A		-1	-1	-1	-1	-1	-1	0
chr2	8028593	C	T	PASS	1/1	intron_variant	MODIFIER	ARMC3	ARMC3	transcript	XM_038529810.1	protein_coding	16	c.2147+1737G>A		-1	-1	-1	-1	-1	-1	0
chr2	8028593	C	T	PASS	1/1	intron_variant	MODIFIER	ARMC3	ARMC3	transcript	XM_038529814.1	protein_coding	15	c.2021+1737G>A		-1	-1	-1	-1	-1	-1	0
chr2	8028593	C	T	PASS	1/1	intron_variant	MODIFIER	ARMC3	ARMC3	transcript	XM_038529804.1	protein_coding	16	c.2216+1737G>A		-1	-1	-1	-1	-1	-1	0
chr2	8028593	C	T	PASS	1/1	intron_variant	MODIFIER	ARMC3	ARMC3	transcript	XM_038529808.1	protein_coding	15	c.2093+1737G>A		-1	-1	-1	-1	-1	-1	0
chr2	8028593	C	T	PASS	1/1	intron_variant	MODIFIER	ARMC3	ARMC3	transcript	XM_038529809.1	protein_coding	15	c.2090+1737G>A		-1	-1	-1	-1	-1	-1	0
chr2	8028593	C	T	PASS	1/1	intron_variant	MODIFIER	ARMC3	ARMC3	transcript	XM_038529811.1	protein_coding	16	c.2147+1737G>A		-1	-1	-1	-1	-1	-1	0
chr2	8028593	C	T	PASS	1/1	intron_variant	MODIFIER	ARMC3	ARMC3	transcript	XM_038529815.1	protein_coding	15	c.2021+1737G>A		-1	-1	-1	-1	-1	-1	0
chr2	8028593	C	T	PASS	1/1	intron_variant	MODIFIER	ARMC3	ARMC3	transcript	XM_038529816.1	protein_coding	15	c.1979+1737G>A		-1	-1	-1	-1	-1	-1	0
chr2	8028593	C	T	PASS	1/1	intron_variant	MODIFIER	ARMC3	ARMC3	transcript	XM_038529817.1	protein_coding	15	c.1916+1737G>A		-1	-1	-1	-1	-1	-1	0
chr2	8028593	C	T	PASS	1/1	intron_variant	MODIFIER	ARMC3	ARMC3	transcript	XM_038529813.1	protein_coding	16	c.2117+1737G>A		-1	-1	-1	-1	-1	-1	0
chr2	8028593	C	T	PASS	1/1	intron_variant	MODIFIER	ARMC3	ARMC3	transcript	XM_038529818.1	protein_coding	17	c.2097-11313G>A		-1	-1	-1	-1	-1	-1	0
chr2	8028593	C	T	PASS	1/1	intron_variant	MODIFIER	ARMC3	ARMC3	transcript	XM_038529819.1	protein_coding	17	c.2085-11313G>A		-1	-1	-1	-1	-1	-1	0
chr2	8028593	C	T	PASS	1/1	intron_variant	MODIFIER	ARMC3	ARMC3	transcript	XM_038529807.1	protein_coding	17	c.2243+1737G>A		-1	-1	-1	-1	-1	-1	0
chr2	8028593	C	T	PASS	1/1	intron_variant	MODIFIER	ARMC3	ARMC3	transcript	XM_038529805.1	protein_coding	18	c.2285+1737G>A		-1	-1	-1	-1	-1	-1	0
chr2	8028593	C	T	PASS	1/1	intron_variant	MODIFIER	ARMC3	ARMC3	transcript	XM_038529806.1	protein_coding	17	c.2243+1737G>A		-1	-1	-1	-1	-1	-1	0
chr2	8028593	C	T	PASS	1/1	intron_variant	MODIFIER	ARMC3	ARMC3	transcript	XM_038529812.1	protein_coding	18	c.2297+1737G>A		-1	-1	-1	-1	-1	-1	0
chr2	8048241	T	G	PASS	1/1	intron_variant	MODIFIER	ARMC3	ARMC3	transcript	XM_038529803.1	protein_coding	12	c.1480-81A>C		-1	-1	-1	-1	-1	-1	0
chr2	8048241	T	G	PASS	1/1	intron_variant	MODIFIER	ARMC3	ARMC3	transcript	XM_038529822.1	protein_coding	6	c.871-81A>C		-1	-1	-1	-1	-1	-1	0
chr2	8048241	T	G	PASS	1/1	intron_variant	MODIFIER	ARMC3	ARMC3	transcript	XM_038529810.1	protein_coding	10	c.1330-81A>C		-1	-1	-1	-1	-1	-1	0
chr2	8048241	T	G	PASS	1/1	intron_variant	MODIFIER	ARMC3	ARMC3	transcript	XM_038529814.1	protein_coding	9	c.1204-81A>C		-1	-1	-1	-1	-1	-1	0
chr2	8048241	T	G	PASS	1/1	intron_variant	MODIFIER	ARMC3	ARMC3	transcript	XM_038529804.1	protein_coding	10	c.1399-81A>C		-1	-1	-1	-1	-1	-1	0
chr2	8048241	T	G	PASS	1/1	intron_variant	MODIFIER	ARMC3	ARMC3	transcript	XM_038529808.1	protein_coding	9	c.1276-81A>C		-1	-1	-1	-1	-1	-1	0
chr2	8048241	T	G	PASS	1/1	intron_variant	MODIFIER	ARMC3	ARMC3	transcript	XM_038529809.1	protein_coding	9	c.1273-81A>C		-1	-1	-1	-1	-1	-1	0
chr2	8048241	T	G	PASS	1/1	intron_variant	MODIFIER	ARMC3	ARMC3	transcript	XM_038529811.1	protein_coding	10	c.1330-81A>C		-1	-1	-1	-1	-1	-1	0
chr2	8048241	T	G	PASS	1/1	intron_variant	MODIFIER	ARMC3	ARMC3	transcript	XM_038529815.1	protein_coding	9	c.1204-81A>C		-1	-1	-1	-1	-1	-1	0
chr2	8048241	T	G	PASS	1/1	intron_variant	MODIFIER	ARMC3	ARMC3	transcript	XM_038529816.1	protein_coding	9	c.1162-81A>C		-1	-1	-1	-1	-1	-1	0
chr2	8048241	T	G	PASS	1/1	intron_variant	MODIFIER	ARMC3	ARMC3	transcript	XM_038529817.1	protein_coding	9	c.1099-81A>C		-1	-1	-1	-1	-1	-1	0
chr2	8048241	T	G	PASS	1/1	intron_variant	MODIFIER	ARMC3	ARMC3	transcript	XM_038529813.1	protein_coding	10	c.1300-81A>C		-1	-1	-1	-1	-1	-1	0
chr2	8048241	T	G	PASS	1/1	intron_variant	MODIFIER	ARMC3	ARMC3	transcript	XM_038529818.1	protein_coding	12	c.1480-81A>C		-1	-1	-1	-1	-1	-1	0
chr2	8048241	T	G	PASS	1/1	intron_variant	MODIFIER	ARMC3	ARMC3	transcript	XM_038529819.1	protein_coding	12	c.1480-81A>C		-1	-1	-1	-1	-1	-1	0
chr2	8048241	T	G	PASS	1/1	intron_variant	MODIFIER	ARMC3	ARMC3	transcript	XM_038529807.1	protein_coding	11	c.1426-81A>C		-1	-1	-1	-1	-1	-1	0
chr2	8048241	T	G	PASS	1/1	intron_variant	MODIFIER	ARMC3	ARMC3	transcript	XM_038529805.1	protein_coding	12	c.1480-81A>C		-1	-1	-1	-1	-1	-1	0
chr2	8048241	T	G	PASS	1/1	intron_variant	MODIFIER	ARMC3	ARMC3	transcript	XM_038529806.1	protein_coding	11	c.1426-81A>C		-1	-1	-1	-1	-1	-1	0
chr2	8048241	T	G	PASS	1/1	intron_variant	MODIFIER	ARMC3	ARMC3	transcript	XM_038529812.1	protein_coding	12	c.1480-81A>C		-1	-1	-1	-1	-1	-1	0
chr2	8048241	T	G	PASS	1/1	intron_variant	MODIFIER	ARMC3	ARMC3	transcript	XM_038529820.1	protein_coding	12	c.1480-81A>C		-1	-1	-1	-1	-1	-1	0
chr2	8048241	T	G	PASS	1/1	intron_variant	MODIFIER	ARMC3	ARMC3	transcript	XM_038529821.1	protein_coding	12	c.1480-81A>C		-1	-1	-1	-1	-1	-1	0
chr2	8112009	TATCTATCTATC	T	PASS	1/1	upstream_gene_variant	MODIFIER	ARMC3	ARMC3	transcript	XM_038529811.1	protein_coding	-1	c.-4448_-4438delGATAGATAGAT		-1	-1	-1	-1	-1	-1	4301
chr2	8112009	TATCTATCTATC	T	PASS	1/1	upstream_gene_variant	MODIFIER	ARMC3	ARMC3	transcript	XM_038529815.1	protein_coding	-1	c.-4448_-4438delGATAGATAGAT		-1	-1	-1	-1	-1	-1	4301
chr2	8112009	TATCTATCTATC	T	PASS	1/1	intron_variant	MODIFIER	ARMC3	ARMC3	transcript	XM_038529803.1	protein_coding	2	c.48+1675_48+1685delGATAGATAGAT		-1	-1	-1	-1	-1	-1	0
chr2	8112009	TATCTATCTATC	T	PASS	1/1	intron_variant	MODIFIER	ARMC3	ARMC3	transcript	XM_038529816.1	protein_coding	1	c.-99+1675_-99+1685delGATAGATAGAT		-1	-1	-1	-1	-1	-1	0
chr2	8112009	TATCTATCTATC	T	PASS	1/1	intron_variant	MODIFIER	ARMC3	ARMC3	transcript	XM_038529817.1	protein_coding	2	c.-36+1675_-36+1685delGATAGATAGAT		-1	-1	-1	-1	-1	-1	0
chr2	8112009	TATCTATCTATC	T	PASS	1/1	intron_variant	MODIFIER	ARMC3	ARMC3	transcript	XM_038529813.1	protein_coding	2	c.48+1675_48+1685delGATAGATAGAT		-1	-1	-1	-1	-1	-1	0
chr2	8112009	TATCTATCTATC	T	PASS	1/1	intron_variant	MODIFIER	ARMC3	ARMC3	transcript	XM_038529818.1	protein_coding	2	c.48+1675_48+1685delGATAGATAGAT		-1	-1	-1	-1	-1	-1	0
chr2	8112009	TATCTATCTATC	T	PASS	1/1	intron_variant	MODIFIER	ARMC3	ARMC3	transcript	XM_038529819.1	protein_coding	2	c.48+1675_48+1685delGATAGATAGAT		-1	-1	-1	-1	-1	-1	0
chr2	8112009	TATCTATCTATC	T	PASS	1/1	intron_variant	MODIFIER	ARMC3	ARMC3	transcript	XM_038529807.1	protein_coding	2	c.48+1675_48+1685delGATAGATAGAT		-1	-1	-1	-1	-1	-1	0
chr2	8112009	TATCTATCTATC	T	PASS	1/1	intron_variant	MODIFIER	ARMC3	ARMC3	transcript	XM_038529805.1	protein_coding	2	c.48+1675_48+1685delGATAGATAGAT		-1	-1	-1	-1	-1	-1	0
chr2	8112009	TATCTATCTATC	T	PASS	1/1	intron_variant	MODIFIER	ARMC3	ARMC3	transcript	XM_038529806.1	protein_coding	2	c.48+1675_48+1685delGATAGATAGAT		-1	-1	-1	-1	-1	-1	0
chr2	8112009	TATCTATCTATC	T	PASS	1/1	intron_variant	MODIFIER	ARMC3	ARMC3	transcript	XM_038529812.1	protein_coding	2	c.48+1675_48+1685delGATAGATAGAT		-1	-1	-1	-1	-1	-1	0
chr2	8112009	TATCTATCTATC	T	PASS	1/1	intron_variant	MODIFIER	ARMC3	ARMC3	transcript	XM_038529820.1	protein_coding	2	c.48+1675_48+1685delGATAGATAGAT		-1	-1	-1	-1	-1	-1	0
chr2	8112009	TATCTATCTATC	T	PASS	1/1	intron_variant	MODIFIER	ARMC3	ARMC3	transcript	XM_038529821.1	protein_coding	2	c.48+1675_48+1685delGATAGATAGAT		-1	-1	-1	-1	-1	-1	0
chr2	8337818	T	C	PASS	1/1	intron_variant	MODIFIER	PIP4K2A	PIP4K2A	transcript	XM_038529823.1	protein_coding	1	c.145-52576T>C		-1	-1	-1	-1	-1	-1	0
chr2	8448207	C	T	PASS	1/1	upstream_gene_variant	MODIFIER	LOC111091321	LOC111091321	transcript	XR_005355179.1	pseudogene	-1	n.-2740G>A		-1	-1	-1	-1	-1	-1	2740
chr2	8448207	C	T	PASS	1/1	downstream_gene_variant	MODIFIER	LOC111091322_2	LOC111091322_2	transcript	XR_005355181.1	pseudogene	-1	n.*3897G>A		-1	-1	-1	-1	-1	-1	3897
chr2	8448207	C	T	PASS	1/1	intron_variant	MODIFIER	PIP4K2A	PIP4K2A	transcript	XM_038529823.1	protein_coding	7	c.793-1769C>T		-1	-1	-1	-1	-1	-1	0
chr2	8493803	G	A	PASS	1/1	intergenic_region	MODIFIER	LOC111091322_2-LOC102154358	LOC111091322_2-LOC102154358	intergenic_region	LOC111091322_2-LOC102154358		-1	n.8493803G>A		-1	-1	-1	-1	-1	-1	0
chr2	8512035	A	T	PASS	1/1	intron_variant	MODIFIER	LOC102154358	LOC102154358	transcript	XR_005355183.1	pseudogene	3	n.1393-9770T>A		-1	-1	-1	-1	-1	-1	0
chr2	8512035	A	T	PASS	1/1	intron_variant	MODIFIER	LOC102154358	LOC102154358	transcript	XR_005355182.1	pseudogene	2	n.1315-9770T>A		-1	-1	-1	-1	-1	-1	0
chr2	8512554	C	T	PASS	1/1	intron_variant	MODIFIER	LOC102154358	LOC102154358	transcript	XR_005355183.1	pseudogene	3	n.1393-10289G>A		-1	-1	-1	-1	-1	-1	0
chr2	8512554	C	T	PASS	1/1	intron_variant	MODIFIER	LOC102154358	LOC102154358	transcript	XR_005355182.1	pseudogene	2	n.1315-10289G>A		-1	-1	-1	-1	-1	-1	0
chr2	8594891	C	G	PASS	1/1	intron_variant	MODIFIER	SPAG6	SPAG6	transcript	XM_038529826.1	protein_coding	4	c.472+2918G>C		-1	-1	-1	-1	-1	-1	0
chr2	8594891	C	G	PASS	1/1	intron_variant	MODIFIER	SPAG6	SPAG6	transcript	XM_038529827.1	protein_coding	4	c.472+2918G>C		-1	-1	-1	-1	-1	-1	0
chr2	8594891	C	G	PASS	1/1	intron_variant	MODIFIER	SPAG6	SPAG6	transcript	XM_038529828.1	protein_coding	4	c.472+2918G>C		-1	-1	-1	-1	-1	-1	0
chr2	8600454	G	A	PASS	1/1	intron_variant	MODIFIER	SPAG6	SPAG6	transcript	XM_038529826.1	protein_coding	3	c.288+1074C>T		-1	-1	-1	-1	-1	-1	0
chr2	8600454	G	A	PASS	1/1	intron_variant	MODIFIER	SPAG6	SPAG6	transcript	XM_038529827.1	protein_coding	3	c.288+1074C>T		-1	-1	-1	-1	-1	-1	0
chr2	8600454	G	A	PASS	1/1	intron_variant	MODIFIER	SPAG6	SPAG6	transcript	XM_038529828.1	protein_coding	3	c.288+1074C>T		-1	-1	-1	-1	-1	-1	0
chr2	8674799	G	A	PASS	1/1	intergenic_region	MODIFIER	COMMD3-TRNAN-GUU_50	COMMD3-TRNAN-GUU_50	intergenic_region	COMMD3-TRNAN-GUU_50		-1	n.8674799G>A		-1	-1	-1	-1	-1	-1	0
chr2	8773560	T	G	PASS	1/1	intron_variant	MODIFIER	LOC111091332	LOC111091332	transcript	XR_005355185.1	pseudogene	1	n.168+687T>G		-1	-1	-1	-1	-1	-1	0
chr2	8790406	C	T	PASS	1/1	intron_variant	MODIFIER	LOC111091332	LOC111091332	transcript	XR_005355185.1	pseudogene	1	n.168+17533C>T		-1	-1	-1	-1	-1	-1	0
chr2	8790834	A	T	PASS	1/1	intron_variant	MODIFIER	LOC111091332	LOC111091332	transcript	XR_005355185.1	pseudogene	1	n.168+17961A>T		-1	-1	-1	-1	-1	-1	0
chr2	8894858	G	A	PASS	1/1	intergenic_region	MODIFIER	LOC111091332-DNAJC1	LOC111091332-DNAJC1	intergenic_region	LOC111091332-DNAJC1		-1	n.8894858G>A		-1	-1	-1	-1	-1	-1	0
chr2	8950624	G	A	PASS	1/1	intron_variant	MODIFIER	DNAJC1	DNAJC1	transcript	XM_038529829.1	protein_coding	1	c.225+1832G>A		-1	-1	-1	-1	-1	-1	0
chr2	8952855	C	T	PASS	1/1	intron_variant	MODIFIER	DNAJC1	DNAJC1	transcript	XM_038529829.1	protein_coding	1	c.225+4063C>T		-1	-1	-1	-1	-1	-1	0
chr2	8962697	G	A	PASS	1/1	intron_variant	MODIFIER	DNAJC1	DNAJC1	transcript	XM_038529829.1	protein_coding	1	c.225+13905G>A		-1	-1	-1	-1	-1	-1	0
chr2	8963924	C	A	PASS	1/1	intron_variant	MODIFIER	DNAJC1	DNAJC1	transcript	XM_038529829.1	protein_coding	1	c.225+15132C>A		-1	-1	-1	-1	-1	-1	0
chr2	8965021	ACTGT	A	PASS	1/1	intron_variant	MODIFIER	DNAJC1	DNAJC1	transcript	XM_038529829.1	protein_coding	1	c.225+16230_225+16233delCTGT		-1	-1	-1	-1	-1	-1	0
chr2	8969159	G	T	PASS	1/1	intron_variant	MODIFIER	DNAJC1	DNAJC1	transcript	XM_038529829.1	protein_coding	1	c.225+20367G>T		-1	-1	-1	-1	-1	-1	0
chr2	8971733	G	GT	PASS	1/1	intron_variant	MODIFIER	DNAJC1	DNAJC1	transcript	XM_038529829.1	protein_coding	1	c.225+22941_225+22942insT		-1	-1	-1	-1	-1	-1	0
chr2	8977906	T	C	PASS	1/1	intron_variant	MODIFIER	DNAJC1	DNAJC1	transcript	XM_038529829.1	protein_coding	1	c.225+29114T>C		-1	-1	-1	-1	-1	-1	0
chr2	8985206	T	TG	PASS	1/1	intron_variant	MODIFIER	DNAJC1	DNAJC1	transcript	XM_038529829.1	protein_coding	1	c.226-35653_226-35652insG		-1	-1	-1	-1	-1	-1	0
chr2	8985643	G	A	PASS	1/1	intron_variant	MODIFIER	DNAJC1	DNAJC1	transcript	XM_038529829.1	protein_coding	1	c.226-35216G>A		-1	-1	-1	-1	-1	-1	0
chr2	8993131	C	T	PASS	1/1	intron_variant	MODIFIER	DNAJC1	DNAJC1	transcript	XM_038529829.1	protein_coding	1	c.226-27728C>T		-1	-1	-1	-1	-1	-1	0
chr2	8997833	C	T	PASS	1/1	intron_variant	MODIFIER	DNAJC1	DNAJC1	transcript	XM_038529829.1	protein_coding	1	c.226-23026C>T		-1	-1	-1	-1	-1	-1	0
chr2	9000636	CAAAT	C	PASS	1/1	intron_variant	MODIFIER	DNAJC1	DNAJC1	transcript	XM_038529829.1	protein_coding	1	c.226-20222_226-20219delAAAT		-1	-1	-1	-1	-1	-1	0
chr2	9008493	T	A	PASS	1/1	intron_variant	MODIFIER	DNAJC1	DNAJC1	transcript	XM_038529829.1	protein_coding	1	c.226-12366T>A		-1	-1	-1	-1	-1	-1	0
chr2	9008631	C	A	PASS	1/1	intron_variant	MODIFIER	DNAJC1	DNAJC1	transcript	XM_038529829.1	protein_coding	1	c.226-12228C>A		-1	-1	-1	-1	-1	-1	0
chr2	9012240	C	T	PASS	1/1	intron_variant	MODIFIER	DNAJC1	DNAJC1	transcript	XM_038529829.1	protein_coding	1	c.226-8619C>T		-1	-1	-1	-1	-1	-1	0
chr2	9014499	T	C	PASS	1/1	intron_variant	MODIFIER	DNAJC1	DNAJC1	transcript	XM_038529829.1	protein_coding	1	c.226-6360T>C		-1	-1	-1	-1	-1	-1	0
chr2	9017764	G	A	PASS	1/1	intron_variant	MODIFIER	DNAJC1	DNAJC1	transcript	XM_038529829.1	protein_coding	1	c.226-3095G>A		-1	-1	-1	-1	-1	-1	0
chr2	9022617	A	T	PASS	1/1	intron_variant	MODIFIER	DNAJC1	DNAJC1	transcript	XM_038529829.1	protein_coding	3	c.374+1126A>T		-1	-1	-1	-1	-1	-1	0
chr2	9025802	C	T	PASS	1/1	intron_variant	MODIFIER	DNAJC1	DNAJC1	transcript	XM_038529829.1	protein_coding	3	c.375-2009C>T		-1	-1	-1	-1	-1	-1	0
chr2	9028251	C	G	PASS	1/1	intron_variant	MODIFIER	DNAJC1	DNAJC1	transcript	XM_038529829.1	protein_coding	4	c.540+275C>G		-1	-1	-1	-1	-1	-1	0
chr2	9032813	CT	C	PASS	1/1	intron_variant	MODIFIER	DNAJC1	DNAJC1	transcript	XM_038529829.1	protein_coding	6	c.732+2797delT		-1	-1	-1	-1	-1	-1	0
chr2	9035206	G	A	PASS	1/1	intron_variant	MODIFIER	DNAJC1	DNAJC1	transcript	XM_038529829.1	protein_coding	6	c.733-4879G>A		-1	-1	-1	-1	-1	-1	0
chr2	9037706	C	T	PASS	1/1	intron_variant	MODIFIER	DNAJC1	DNAJC1	transcript	XM_038529829.1	protein_coding	6	c.733-2379C>T		-1	-1	-1	-1	-1	-1	0
chr2	9038297	GAA	G	PASS	1/1	intron_variant	MODIFIER	DNAJC1	DNAJC1	transcript	XM_038529829.1	protein_coding	6	c.733-1787_733-1786delAA		-1	-1	-1	-1	-1	-1	0
chr2	9038303	A	C	PASS	1/1	intron_variant	MODIFIER	DNAJC1	DNAJC1	transcript	XM_038529829.1	protein_coding	6	c.733-1782A>C		-1	-1	-1	-1	-1	-1	0
chr2	9044681	AAT	A	PASS	1/1	intron_variant	MODIFIER	DNAJC1	DNAJC1	transcript	XM_038529829.1	protein_coding	7	c.823+4507_823+4508delAT		-1	-1	-1	-1	-1	-1	0
chr2	9050708	ATG	A	PASS	1/1	intron_variant	MODIFIER	DNAJC1	DNAJC1	transcript	XM_038529829.1	protein_coding	7	c.824-5318_824-5317delTG		-1	-1	-1	-1	-1	-1	0
chr2	9055679	G	T	PASS	1/1	intron_variant	MODIFIER	DNAJC1	DNAJC1	transcript	XM_038529829.1	protein_coding	7	c.824-348G>T		-1	-1	-1	-1	-1	-1	0
chr2	9060299	C	T	PASS	1/1	intron_variant	MODIFIER	DNAJC1	DNAJC1	transcript	XM_038529829.1	protein_coding	8	c.987+4109C>T		-1	-1	-1	-1	-1	-1	0
chr2	9063852	A	T	PASS	1/1	intron_variant	MODIFIER	DNAJC1	DNAJC1	transcript	XM_038529829.1	protein_coding	8	c.987+7662A>T		-1	-1	-1	-1	-1	-1	0
chr2	9067866	A	C	PASS	1/1	intron_variant	MODIFIER	DNAJC1	DNAJC1	transcript	XM_038529829.1	protein_coding	8	c.987+11676A>C		-1	-1	-1	-1	-1	-1	0
chr2	9068857	T	C	PASS	1/1	intron_variant	MODIFIER	DNAJC1	DNAJC1	transcript	XM_038529829.1	protein_coding	8	c.987+12667T>C		-1	-1	-1	-1	-1	-1	0
chr2	9069424	T	A	PASS	1/1	intron_variant	MODIFIER	DNAJC1	DNAJC1	transcript	XM_038529829.1	protein_coding	8	c.987+13234T>A		-1	-1	-1	-1	-1	-1	0
chr2	9075802	AAAAAT	A	PASS	1/1	intron_variant	MODIFIER	DNAJC1	DNAJC1	transcript	XM_038529829.1	protein_coding	8	c.987+19613_987+19617delAAAAT		-1	-1	-1	-1	-1	-1	0
chr2	9080169	A	C	PASS	1/1	intron_variant	MODIFIER	DNAJC1	DNAJC1	transcript	XM_038529829.1	protein_coding	8	c.987+23979A>C		-1	-1	-1	-1	-1	-1	0
chr2	9080490	G	A	PASS	1/1	intron_variant	MODIFIER	DNAJC1	DNAJC1	transcript	XM_038529829.1	protein_coding	8	c.987+24300G>A		-1	-1	-1	-1	-1	-1	0
chr2	9080508	G	A	PASS	1/1	intron_variant	MODIFIER	DNAJC1	DNAJC1	transcript	XM_038529829.1	protein_coding	8	c.987+24318G>A		-1	-1	-1	-1	-1	-1	0
chr2	9083832	AAGAG	A	PASS	1/1	intron_variant	MODIFIER	DNAJC1	DNAJC1	transcript	XM_038529829.1	protein_coding	8	c.987+27643_987+27646delAGAG		-1	-1	-1	-1	-1	-1	0
chr2	9087211	A	AAATC	PASS	1/1	intron_variant	MODIFIER	DNAJC1	DNAJC1	transcript	XM_038529829.1	protein_coding	8	c.987+31021_987+31022insAATC		-1	-1	-1	-1	-1	-1	0
chr2	9107013	C	T	PASS	1/1	intron_variant	MODIFIER	DNAJC1	DNAJC1	transcript	XM_038529829.1	protein_coding	8	c.988-20969C>T		-1	-1	-1	-1	-1	-1	0
chr2	9113468	G	A	PASS	1/1	intron_variant	MODIFIER	DNAJC1	DNAJC1	transcript	XM_038529829.1	protein_coding	8	c.988-14514G>A		-1	-1	-1	-1	-1	-1	0
chr2	9114202	T	C	PASS	1/1	intron_variant	MODIFIER	DNAJC1	DNAJC1	transcript	XM_038529829.1	protein_coding	8	c.988-13780T>C		-1	-1	-1	-1	-1	-1	0
chr2	9118960	G	A	PASS	1/1	intron_variant	MODIFIER	DNAJC1	DNAJC1	transcript	XM_038529829.1	protein_coding	8	c.988-9022G>A		-1	-1	-1	-1	-1	-1	0
chr2	9123666	T	C	PASS	1/1	intron_variant	MODIFIER	DNAJC1	DNAJC1	transcript	XM_038529829.1	protein_coding	8	c.988-4316T>C		-1	-1	-1	-1	-1	-1	0
chr2	9129271	G	A	PASS	1/1	intron_variant	MODIFIER	DNAJC1	DNAJC1	transcript	XM_038529829.1	protein_coding	9	c.1107+1170G>A		-1	-1	-1	-1	-1	-1	0
chr2	9137173	C	CA	PASS	1/1	intron_variant	MODIFIER	DNAJC1	DNAJC1	transcript	XM_038529829.1	protein_coding	9	c.1107+9072_1107+9073insA		-1	-1	-1	-1	-1	-1	0
chr2	9147923	TA	T	PASS	1/1	intron_variant	MODIFIER	DNAJC1	DNAJC1	transcript	XM_038529829.1	protein_coding	9	c.1108-2855delA		-1	-1	-1	-1	-1	-1	0
chr2	9159419	G	A	PASS	1/1	downstream_gene_variant	MODIFIER	DNAJC1	DNAJC1	transcript	XM_038529829.1	protein_coding	-1	c.*3841G>A		-1	-1	-1	-1	-1	-1	3783
chr2	9159419	G	A	PASS	1/1	intron_variant	MODIFIER	LOC119870532_1	LOC119870532_1	transcript	XM_038532059.1	protein_coding	2	c.716-95G>A		-1	-1	-1	-1	-1	-1	0
chr2	9179069	C	G	PASS	1/1	intron_variant	MODIFIER	MLLT10	MLLT10	transcript	XM_038529831.1	protein_coding	22	c.3084+2434G>C		-1	-1	-1	-1	-1	-1	0
chr2	9179069	C	G	PASS	1/1	intron_variant	MODIFIER	MLLT10	MLLT10	transcript	XM_038529844.1	protein_coding	18	c.2637+2434G>C		-1	-1	-1	-1	-1	-1	0
chr2	9179069	C	G	PASS	1/1	intron_variant	MODIFIER	MLLT10	MLLT10	transcript	XM_038529843.1	protein_coding	20	c.2649+2434G>C		-1	-1	-1	-1	-1	-1	0
chr2	9179069	C	G	PASS	1/1	intron_variant	MODIFIER	MLLT10	MLLT10	transcript	XM_038529842.1	protein_coding	21	c.2649+2434G>C		-1	-1	-1	-1	-1	-1	0
chr2	9179069	C	G	PASS	1/1	intron_variant	MODIFIER	MLLT10	MLLT10	transcript	XM_038529838.1	protein_coding	22	c.3006+2434G>C		-1	-1	-1	-1	-1	-1	0
chr2	9179069	C	G	PASS	1/1	intron_variant	MODIFIER	MLLT10	MLLT10	transcript	XM_038529839.1	protein_coding	22	c.3006+2434G>C		-1	-1	-1	-1	-1	-1	0
chr2	9179069	C	G	PASS	1/1	intron_variant	MODIFIER	MLLT10	MLLT10	transcript	XM_038529840.1	protein_coding	22	c.3006+2434G>C		-1	-1	-1	-1	-1	-1	0
chr2	9179069	C	G	PASS	1/1	intron_variant	MODIFIER	MLLT10	MLLT10	transcript	XM_038529841.1	protein_coding	22	c.3006+2434G>C		-1	-1	-1	-1	-1	-1	0
chr2	9179069	C	G	PASS	1/1	intron_variant	MODIFIER	MLLT10	MLLT10	transcript	XM_038529849.1	protein_coding	18	c.2388+2434G>C		-1	-1	-1	-1	-1	-1	0
chr2	9179069	C	G	PASS	1/1	intron_variant	MODIFIER	MLLT10	MLLT10	transcript	XM_038529848.1	protein_coding	19	c.2433+2434G>C		-1	-1	-1	-1	-1	-1	0
chr2	9179069	C	G	PASS	1/1	intron_variant	MODIFIER	MLLT10	MLLT10	transcript	XM_038529845.1	protein_coding	21	c.2514+2434G>C		-1	-1	-1	-1	-1	-1	0
chr2	9179069	C	G	PASS	1/1	intron_variant	MODIFIER	MLLT10	MLLT10	transcript	XM_038529846.1	protein_coding	20	c.2481+2434G>C		-1	-1	-1	-1	-1	-1	0
chr2	9179069	C	G	PASS	1/1	intron_variant	MODIFIER	MLLT10	MLLT10	transcript	XM_038529847.1	protein_coding	20	c.2466+2434G>C		-1	-1	-1	-1	-1	-1	0
chr2	9179069	C	G	PASS	1/1	intron_variant	MODIFIER	MLLT10	MLLT10	transcript	XM_038529833.1	protein_coding	21	c.3036+2434G>C		-1	-1	-1	-1	-1	-1	0
chr2	9179069	C	G	PASS	1/1	intron_variant	MODIFIER	MLLT10	MLLT10	transcript	XM_038529834.1	protein_coding	20	c.3006+2434G>C		-1	-1	-1	-1	-1	-1	0
chr2	9179069	C	G	PASS	1/1	intron_variant	MODIFIER	MLLT10	MLLT10	transcript	XM_038529835.1	protein_coding	20	c.3003+2434G>C		-1	-1	-1	-1	-1	-1	0
chr2	9179069	C	G	PASS	1/1	intron_variant	MODIFIER	MLLT10	MLLT10	transcript	XM_038529837.1	protein_coding	19	c.2958+2434G>C		-1	-1	-1	-1	-1	-1	0
chr2	9179069	C	G	PASS	1/1	intron_variant	MODIFIER	MLLT10	MLLT10	transcript	XM_038529832.1	protein_coding	21	c.3051+2434G>C		-1	-1	-1	-1	-1	-1	0
chr2	9179069	C	G	PASS	1/1	intron_variant	MODIFIER	MLLT10	MLLT10	transcript	XM_038529836.1	protein_coding	21	c.2988+2434G>C		-1	-1	-1	-1	-1	-1	0
chr2	9179069	C	G	PASS	1/1	intron_variant	MODIFIER	MLLT10	MLLT10	transcript	XR_005355186.1	pseudogene	22	n.3137+2434G>C		-1	-1	-1	-1	-1	-1	0
chr2	9193805	G	C	PASS	1/1	intron_variant	MODIFIER	MLLT10	MLLT10	transcript	XM_038529831.1	protein_coding	15	c.2002-3225C>G		-1	-1	-1	-1	-1	-1	0
chr2	9193805	G	C	PASS	1/1	intron_variant	MODIFIER	MLLT10	MLLT10	transcript	XM_038529844.1	protein_coding	11	c.1555-3225C>G		-1	-1	-1	-1	-1	-1	0
chr2	9193805	G	C	PASS	1/1	intron_variant	MODIFIER	MLLT10	MLLT10	transcript	XM_038529843.1	protein_coding	13	c.1567-3225C>G		-1	-1	-1	-1	-1	-1	0
chr2	9193805	G	C	PASS	1/1	intron_variant	MODIFIER	MLLT10	MLLT10	transcript	XM_038529842.1	protein_coding	14	c.1567-3225C>G		-1	-1	-1	-1	-1	-1	0
chr2	9193805	G	C	PASS	1/1	intron_variant	MODIFIER	MLLT10	MLLT10	transcript	XM_038529838.1	protein_coding	15	c.1924-3225C>G		-1	-1	-1	-1	-1	-1	0
chr2	9193805	G	C	PASS	1/1	intron_variant	MODIFIER	MLLT10	MLLT10	transcript	XM_038529839.1	protein_coding	15	c.1924-3225C>G		-1	-1	-1	-1	-1	-1	0
chr2	9193805	G	C	PASS	1/1	intron_variant	MODIFIER	MLLT10	MLLT10	transcript	XM_038529840.1	protein_coding	15	c.1924-3225C>G		-1	-1	-1	-1	-1	-1	0
chr2	9193805	G	C	PASS	1/1	intron_variant	MODIFIER	MLLT10	MLLT10	transcript	XM_038529841.1	protein_coding	15	c.1924-3225C>G		-1	-1	-1	-1	-1	-1	0
chr2	9193805	G	C	PASS	1/1	intron_variant	MODIFIER	MLLT10	MLLT10	transcript	XM_038529849.1	protein_coding	11	c.1306-3225C>G		-1	-1	-1	-1	-1	-1	0
chr2	9193805	G	C	PASS	1/1	intron_variant	MODIFIER	MLLT10	MLLT10	transcript	XM_038529848.1	protein_coding	12	c.1351-3225C>G		-1	-1	-1	-1	-1	-1	0
chr2	9193805	G	C	PASS	1/1	intron_variant	MODIFIER	MLLT10	MLLT10	transcript	XM_038529845.1	protein_coding	14	c.1432-3225C>G		-1	-1	-1	-1	-1	-1	0
chr2	9193805	G	C	PASS	1/1	intron_variant	MODIFIER	MLLT10	MLLT10	transcript	XM_038529846.1	protein_coding	13	c.1399-3225C>G		-1	-1	-1	-1	-1	-1	0
chr2	9193805	G	C	PASS	1/1	intron_variant	MODIFIER	MLLT10	MLLT10	transcript	XM_038529847.1	protein_coding	13	c.1384-3225C>G		-1	-1	-1	-1	-1	-1	0
chr2	9193805	G	C	PASS	1/1	intron_variant	MODIFIER	MLLT10	MLLT10	transcript	XM_038529833.1	protein_coding	14	c.1954-3225C>G		-1	-1	-1	-1	-1	-1	0
chr2	9193805	G	C	PASS	1/1	intron_variant	MODIFIER	MLLT10	MLLT10	transcript	XM_038529834.1	protein_coding	13	c.1924-3225C>G		-1	-1	-1	-1	-1	-1	0
chr2	9193805	G	C	PASS	1/1	intron_variant	MODIFIER	MLLT10	MLLT10	transcript	XM_038529835.1	protein_coding	13	c.1921-3225C>G		-1	-1	-1	-1	-1	-1	0
chr2	9193805	G	C	PASS	1/1	intron_variant	MODIFIER	MLLT10	MLLT10	transcript	XM_038529837.1	protein_coding	12	c.1876-3225C>G		-1	-1	-1	-1	-1	-1	0
chr2	9193805	G	C	PASS	1/1	intron_variant	MODIFIER	MLLT10	MLLT10	transcript	XM_038529832.1	protein_coding	14	c.1969-3225C>G		-1	-1	-1	-1	-1	-1	0
chr2	9193805	G	C	PASS	1/1	intron_variant	MODIFIER	MLLT10	MLLT10	transcript	XM_038529836.1	protein_coding	14	c.1906-3225C>G		-1	-1	-1	-1	-1	-1	0
chr2	9193805	G	C	PASS	1/1	intron_variant	MODIFIER	MLLT10	MLLT10	transcript	XR_005355186.1	pseudogene	15	n.2055-3225C>G		-1	-1	-1	-1	-1	-1	0
chr2	9214877	T	A	PASS	1/1	intron_variant	MODIFIER	MLLT10	MLLT10	transcript	XM_038529831.1	protein_coding	14	c.1822+3747A>T		-1	-1	-1	-1	-1	-1	0
chr2	9214877	T	A	PASS	1/1	intron_variant	MODIFIER	MLLT10	MLLT10	transcript	XM_038529844.1	protein_coding	10	c.1375+3747A>T		-1	-1	-1	-1	-1	-1	0
chr2	9214877	T	A	PASS	1/1	intron_variant	MODIFIER	MLLT10	MLLT10	transcript	XM_038529843.1	protein_coding	12	c.1387+3747A>T		-1	-1	-1	-1	-1	-1	0
chr2	9214877	T	A	PASS	1/1	intron_variant	MODIFIER	MLLT10	MLLT10	transcript	XM_038529842.1	protein_coding	13	c.1387+3747A>T		-1	-1	-1	-1	-1	-1	0
chr2	9214877	T	A	PASS	1/1	intron_variant	MODIFIER	MLLT10	MLLT10	transcript	XM_038529838.1	protein_coding	14	c.1744+3747A>T		-1	-1	-1	-1	-1	-1	0
chr2	9214877	T	A	PASS	1/1	intron_variant	MODIFIER	MLLT10	MLLT10	transcript	XM_038529839.1	protein_coding	14	c.1744+3747A>T		-1	-1	-1	-1	-1	-1	0
chr2	9214877	T	A	PASS	1/1	intron_variant	MODIFIER	MLLT10	MLLT10	transcript	XM_038529840.1	protein_coding	14	c.1744+3747A>T		-1	-1	-1	-1	-1	-1	0
chr2	9214877	T	A	PASS	1/1	intron_variant	MODIFIER	MLLT10	MLLT10	transcript	XM_038529841.1	protein_coding	14	c.1744+3747A>T		-1	-1	-1	-1	-1	-1	0
chr2	9214877	T	A	PASS	1/1	intron_variant	MODIFIER	MLLT10	MLLT10	transcript	XM_038529849.1	protein_coding	10	c.1127-13732A>T		-1	-1	-1	-1	-1	-1	0
chr2	9214877	T	A	PASS	1/1	intron_variant	MODIFIER	MLLT10	MLLT10	transcript	XM_038529848.1	protein_coding	11	c.1172-13732A>T		-1	-1	-1	-1	-1	-1	0
chr2	9214877	T	A	PASS	1/1	intron_variant	MODIFIER	MLLT10	MLLT10	transcript	XM_038529845.1	protein_coding	13	c.1252+3747A>T		-1	-1	-1	-1	-1	-1	0
chr2	9214877	T	A	PASS	1/1	intron_variant	MODIFIER	MLLT10	MLLT10	transcript	XM_038529846.1	protein_coding	12	c.1219+3747A>T		-1	-1	-1	-1	-1	-1	0
chr2	9214877	T	A	PASS	1/1	intron_variant	MODIFIER	MLLT10	MLLT10	transcript	XM_038529847.1	protein_coding	12	c.1205-13732A>T		-1	-1	-1	-1	-1	-1	0
chr2	9214877	T	A	PASS	1/1	intron_variant	MODIFIER	MLLT10	MLLT10	transcript	XM_038529833.1	protein_coding	13	c.1775-13732A>T		-1	-1	-1	-1	-1	-1	0
chr2	9214877	T	A	PASS	1/1	intron_variant	MODIFIER	MLLT10	MLLT10	transcript	XM_038529834.1	protein_coding	12	c.1744+3747A>T		-1	-1	-1	-1	-1	-1	0
chr2	9214877	T	A	PASS	1/1	intron_variant	MODIFIER	MLLT10	MLLT10	transcript	XM_038529835.1	protein_coding	12	c.1742-13732A>T		-1	-1	-1	-1	-1	-1	0
chr2	9214877	T	A	PASS	1/1	intron_variant	MODIFIER	MLLT10	MLLT10	transcript	XM_038529837.1	protein_coding	11	c.1697-13732A>T		-1	-1	-1	-1	-1	-1	0
chr2	9214877	T	A	PASS	1/1	intron_variant	MODIFIER	MLLT10	MLLT10	transcript	XM_038529832.1	protein_coding	13	c.1789+3747A>T		-1	-1	-1	-1	-1	-1	0
chr2	9214877	T	A	PASS	1/1	intron_variant	MODIFIER	MLLT10	MLLT10	transcript	XM_038529836.1	protein_coding	13	c.1726+3747A>T		-1	-1	-1	-1	-1	-1	0
chr2	9214877	T	A	PASS	1/1	intron_variant	MODIFIER	MLLT10	MLLT10	transcript	XR_005355186.1	pseudogene	14	n.1875+3747A>T		-1	-1	-1	-1	-1	-1	0
chr2	9216790	T	C	PASS	1/1	intron_variant	MODIFIER	MLLT10	MLLT10	transcript	XM_038529831.1	protein_coding	14	c.1822+1834A>G		-1	-1	-1	-1	-1	-1	0
chr2	9216790	T	C	PASS	1/1	intron_variant	MODIFIER	MLLT10	MLLT10	transcript	XM_038529844.1	protein_coding	10	c.1375+1834A>G		-1	-1	-1	-1	-1	-1	0
chr2	9216790	T	C	PASS	1/1	intron_variant	MODIFIER	MLLT10	MLLT10	transcript	XM_038529843.1	protein_coding	12	c.1387+1834A>G		-1	-1	-1	-1	-1	-1	0
chr2	9216790	T	C	PASS	1/1	intron_variant	MODIFIER	MLLT10	MLLT10	transcript	XM_038529842.1	protein_coding	13	c.1387+1834A>G		-1	-1	-1	-1	-1	-1	0
chr2	9216790	T	C	PASS	1/1	intron_variant	MODIFIER	MLLT10	MLLT10	transcript	XM_038529838.1	protein_coding	14	c.1744+1834A>G		-1	-1	-1	-1	-1	-1	0
chr2	9216790	T	C	PASS	1/1	intron_variant	MODIFIER	MLLT10	MLLT10	transcript	XM_038529839.1	protein_coding	14	c.1744+1834A>G		-1	-1	-1	-1	-1	-1	0
chr2	9216790	T	C	PASS	1/1	intron_variant	MODIFIER	MLLT10	MLLT10	transcript	XM_038529840.1	protein_coding	14	c.1744+1834A>G		-1	-1	-1	-1	-1	-1	0
chr2	9216790	T	C	PASS	1/1	intron_variant	MODIFIER	MLLT10	MLLT10	transcript	XM_038529841.1	protein_coding	14	c.1744+1834A>G		-1	-1	-1	-1	-1	-1	0
chr2	9216790	T	C	PASS	1/1	intron_variant	MODIFIER	MLLT10	MLLT10	transcript	XM_038529849.1	protein_coding	10	c.1127-15645A>G		-1	-1	-1	-1	-1	-1	0
chr2	9216790	T	C	PASS	1/1	intron_variant	MODIFIER	MLLT10	MLLT10	transcript	XM_038529848.1	protein_coding	11	c.1171+13594A>G		-1	-1	-1	-1	-1	-1	0
chr2	9216790	T	C	PASS	1/1	intron_variant	MODIFIER	MLLT10	MLLT10	transcript	XM_038529845.1	protein_coding	13	c.1252+1834A>G		-1	-1	-1	-1	-1	-1	0
chr2	9216790	T	C	PASS	1/1	intron_variant	MODIFIER	MLLT10	MLLT10	transcript	XM_038529846.1	protein_coding	12	c.1219+1834A>G		-1	-1	-1	-1	-1	-1	0
chr2	9216790	T	C	PASS	1/1	intron_variant	MODIFIER	MLLT10	MLLT10	transcript	XM_038529847.1	protein_coding	12	c.1204+12707A>G		-1	-1	-1	-1	-1	-1	0
chr2	9216790	T	C	PASS	1/1	intron_variant	MODIFIER	MLLT10	MLLT10	transcript	XM_038529833.1	protein_coding	13	c.1774+12707A>G		-1	-1	-1	-1	-1	-1	0
chr2	9216790	T	C	PASS	1/1	intron_variant	MODIFIER	MLLT10	MLLT10	transcript	XM_038529834.1	protein_coding	12	c.1744+1834A>G		-1	-1	-1	-1	-1	-1	0
chr2	9216790	T	C	PASS	1/1	intron_variant	MODIFIER	MLLT10	MLLT10	transcript	XM_038529835.1	protein_coding	12	c.1741+13594A>G		-1	-1	-1	-1	-1	-1	0
chr2	9216790	T	C	PASS	1/1	intron_variant	MODIFIER	MLLT10	MLLT10	transcript	XM_038529837.1	protein_coding	11	c.1697-15645A>G		-1	-1	-1	-1	-1	-1	0
chr2	9216790	T	C	PASS	1/1	intron_variant	MODIFIER	MLLT10	MLLT10	transcript	XM_038529832.1	protein_coding	13	c.1789+1834A>G		-1	-1	-1	-1	-1	-1	0
chr2	9216790	T	C	PASS	1/1	intron_variant	MODIFIER	MLLT10	MLLT10	transcript	XM_038529836.1	protein_coding	13	c.1726+1834A>G		-1	-1	-1	-1	-1	-1	0
chr2	9216790	T	C	PASS	1/1	intron_variant	MODIFIER	MLLT10	MLLT10	transcript	XR_005355186.1	pseudogene	14	n.1875+1834A>G		-1	-1	-1	-1	-1	-1	0
chr2	9221844	T	C	PASS	1/1	intron_variant	MODIFIER	MLLT10	MLLT10	transcript	XM_038529831.1	protein_coding	13	c.1775-3173A>G		-1	-1	-1	-1	-1	-1	0
chr2	9221844	T	C	PASS	1/1	intron_variant	MODIFIER	MLLT10	MLLT10	transcript	XM_038529844.1	protein_coding	9	c.1328-3173A>G		-1	-1	-1	-1	-1	-1	0
chr2	9221844	T	C	PASS	1/1	intron_variant	MODIFIER	MLLT10	MLLT10	transcript	XM_038529843.1	protein_coding	11	c.1340-3173A>G		-1	-1	-1	-1	-1	-1	0
chr2	9221844	T	C	PASS	1/1	intron_variant	MODIFIER	MLLT10	MLLT10	transcript	XM_038529842.1	protein_coding	12	c.1340-3173A>G		-1	-1	-1	-1	-1	-1	0
chr2	9221844	T	C	PASS	1/1	intron_variant	MODIFIER	MLLT10	MLLT10	transcript	XM_038529838.1	protein_coding	13	c.1697-3173A>G		-1	-1	-1	-1	-1	-1	0
chr2	9221844	T	C	PASS	1/1	intron_variant	MODIFIER	MLLT10	MLLT10	transcript	XM_038529839.1	protein_coding	13	c.1697-3173A>G		-1	-1	-1	-1	-1	-1	0
chr2	9221844	T	C	PASS	1/1	intron_variant	MODIFIER	MLLT10	MLLT10	transcript	XM_038529840.1	protein_coding	13	c.1697-3173A>G		-1	-1	-1	-1	-1	-1	0
chr2	9221844	T	C	PASS	1/1	intron_variant	MODIFIER	MLLT10	MLLT10	transcript	XM_038529841.1	protein_coding	13	c.1697-3173A>G		-1	-1	-1	-1	-1	-1	0
chr2	9221844	T	C	PASS	1/1	intron_variant	MODIFIER	MLLT10	MLLT10	transcript	XM_038529849.1	protein_coding	10	c.1126+19153A>G		-1	-1	-1	-1	-1	-1	0
chr2	9221844	T	C	PASS	1/1	intron_variant	MODIFIER	MLLT10	MLLT10	transcript	XM_038529848.1	protein_coding	11	c.1171+8540A>G		-1	-1	-1	-1	-1	-1	0
chr2	9221844	T	C	PASS	1/1	intron_variant	MODIFIER	MLLT10	MLLT10	transcript	XM_038529845.1	protein_coding	12	c.1205-3173A>G		-1	-1	-1	-1	-1	-1	0
chr2	9221844	T	C	PASS	1/1	intron_variant	MODIFIER	MLLT10	MLLT10	transcript	XM_038529846.1	protein_coding	11	c.1172-3173A>G		-1	-1	-1	-1	-1	-1	0
chr2	9221844	T	C	PASS	1/1	intron_variant	MODIFIER	MLLT10	MLLT10	transcript	XM_038529847.1	protein_coding	12	c.1204+7653A>G		-1	-1	-1	-1	-1	-1	0
chr2	9221844	T	C	PASS	1/1	intron_variant	MODIFIER	MLLT10	MLLT10	transcript	XM_038529833.1	protein_coding	13	c.1774+7653A>G		-1	-1	-1	-1	-1	-1	0
chr2	9221844	T	C	PASS	1/1	intron_variant	MODIFIER	MLLT10	MLLT10	transcript	XM_038529834.1	protein_coding	11	c.1697-3173A>G		-1	-1	-1	-1	-1	-1	0
chr2	9221844	T	C	PASS	1/1	intron_variant	MODIFIER	MLLT10	MLLT10	transcript	XM_038529835.1	protein_coding	12	c.1741+8540A>G		-1	-1	-1	-1	-1	-1	0
chr2	9221844	T	C	PASS	1/1	intron_variant	MODIFIER	MLLT10	MLLT10	transcript	XM_038529837.1	protein_coding	11	c.1696+15496A>G		-1	-1	-1	-1	-1	-1	0
chr2	9221844	T	C	PASS	1/1	intron_variant	MODIFIER	MLLT10	MLLT10	transcript	XM_038529832.1	protein_coding	12	c.1742-3173A>G		-1	-1	-1	-1	-1	-1	0
chr2	9221844	T	C	PASS	1/1	intron_variant	MODIFIER	MLLT10	MLLT10	transcript	XM_038529836.1	protein_coding	12	c.1679-3173A>G		-1	-1	-1	-1	-1	-1	0
chr2	9221844	T	C	PASS	1/1	intron_variant	MODIFIER	MLLT10	MLLT10	transcript	XR_005355186.1	pseudogene	13	n.1828-3173A>G		-1	-1	-1	-1	-1	-1	0
chr2	9284520	G	A	PASS	1/1	intron_variant	MODIFIER	MLLT10	MLLT10	transcript	XM_038529831.1	protein_coding	8	c.777+2809C>T		-1	-1	-1	-1	-1	-1	0
chr2	9284520	G	A	PASS	1/1	intron_variant	MODIFIER	MLLT10	MLLT10	transcript	XM_038529844.1	protein_coding	4	c.330+2809C>T		-1	-1	-1	-1	-1	-1	0
chr2	9284520	G	A	PASS	1/1	intron_variant	MODIFIER	MLLT10	MLLT10	transcript	XM_038529843.1	protein_coding	6	c.342+2809C>T		-1	-1	-1	-1	-1	-1	0
chr2	9284520	G	A	PASS	1/1	intron_variant	MODIFIER	MLLT10	MLLT10	transcript	XM_038529842.1	protein_coding	7	c.342+2809C>T		-1	-1	-1	-1	-1	-1	0
chr2	9284520	G	A	PASS	1/1	intron_variant	MODIFIER	MLLT10	MLLT10	transcript	XM_038529838.1	protein_coding	8	c.699+2809C>T		-1	-1	-1	-1	-1	-1	0
chr2	9284520	G	A	PASS	1/1	intron_variant	MODIFIER	MLLT10	MLLT10	transcript	XM_038529839.1	protein_coding	8	c.699+2809C>T		-1	-1	-1	-1	-1	-1	0
chr2	9284520	G	A	PASS	1/1	intron_variant	MODIFIER	MLLT10	MLLT10	transcript	XM_038529840.1	protein_coding	8	c.699+2809C>T		-1	-1	-1	-1	-1	-1	0
chr2	9284520	G	A	PASS	1/1	intron_variant	MODIFIER	MLLT10	MLLT10	transcript	XM_038529841.1	protein_coding	8	c.699+2809C>T		-1	-1	-1	-1	-1	-1	0
chr2	9284520	G	A	PASS	1/1	intron_variant	MODIFIER	MLLT10	MLLT10	transcript	XM_038529849.1	protein_coding	8	c.777+2809C>T		-1	-1	-1	-1	-1	-1	0
chr2	9284520	G	A	PASS	1/1	intron_variant	MODIFIER	MLLT10	MLLT10	transcript	XM_038529848.1	protein_coding	8	c.777+2809C>T		-1	-1	-1	-1	-1	-1	0
chr2	9284520	G	A	PASS	1/1	intron_variant	MODIFIER	MLLT10	MLLT10	transcript	XM_038529845.1	protein_coding	8	c.777+2809C>T		-1	-1	-1	-1	-1	-1	0
chr2	9284520	G	A	PASS	1/1	intron_variant	MODIFIER	MLLT10	MLLT10	transcript	XM_038529846.1	protein_coding	8	c.777+2809C>T		-1	-1	-1	-1	-1	-1	0
chr2	9284520	G	A	PASS	1/1	intron_variant	MODIFIER	MLLT10	MLLT10	transcript	XM_038529847.1	protein_coding	8	c.777+2809C>T		-1	-1	-1	-1	-1	-1	0
chr2	9284520	G	A	PASS	1/1	intron_variant	MODIFIER	MLLT10	MLLT10	transcript	XM_038529833.1	protein_coding	8	c.777+2809C>T		-1	-1	-1	-1	-1	-1	0
chr2	9284520	G	A	PASS	1/1	intron_variant	MODIFIER	MLLT10	MLLT10	transcript	XM_038529834.1	protein_coding	8	c.777+2809C>T		-1	-1	-1	-1	-1	-1	0
chr2	9284520	G	A	PASS	1/1	intron_variant	MODIFIER	MLLT10	MLLT10	transcript	XM_038529835.1	protein_coding	8	c.777+2809C>T		-1	-1	-1	-1	-1	-1	0
chr2	9284520	G	A	PASS	1/1	intron_variant	MODIFIER	MLLT10	MLLT10	transcript	XM_038529837.1	protein_coding	8	c.777+2809C>T		-1	-1	-1	-1	-1	-1	0
chr2	9284520	G	A	PASS	1/1	intron_variant	MODIFIER	MLLT10	MLLT10	transcript	XM_038529832.1	protein_coding	8	c.777+2809C>T		-1	-1	-1	-1	-1	-1	0
chr2	9284520	G	A	PASS	1/1	intron_variant	MODIFIER	MLLT10	MLLT10	transcript	XM_038529836.1	protein_coding	7	c.681+4766C>T		-1	-1	-1	-1	-1	-1	0
chr2	9284520	G	A	PASS	1/1	intron_variant	MODIFIER	MLLT10	MLLT10	transcript	XR_005355186.1	pseudogene	8	n.830+2809C>T		-1	-1	-1	-1	-1	-1	0
chr2	9298580	G	A	PASS	1/1	downstream_gene_variant	MODIFIER	LOC119870103	LOC119870103	transcript	XM_038529850.1	protein_coding	-1	c.*1949C>T		-1	-1	-1	-1	-1	-1	1537
chr2	9298580	G	A	PASS	1/1	intron_variant	MODIFIER	MLLT10	MLLT10	transcript	XM_038529831.1	protein_coding	5	c.484-7603C>T		-1	-1	-1	-1	-1	-1	0
chr2	9298580	G	A	PASS	1/1	intron_variant	MODIFIER	MLLT10	MLLT10	transcript	XM_038529844.1	protein_coding	1	c.36+2874C>T		-1	-1	-1	-1	-1	-1	0
chr2	9298580	G	A	PASS	1/1	intron_variant	MODIFIER	MLLT10	MLLT10	transcript	XM_038529843.1	protein_coding	3	c.49-7603C>T		-1	-1	-1	-1	-1	-1	0
chr2	9298580	G	A	PASS	1/1	intron_variant	MODIFIER	MLLT10	MLLT10	transcript	XM_038529842.1	protein_coding	4	c.49-7603C>T		-1	-1	-1	-1	-1	-1	0
chr2	9298580	G	A	PASS	1/1	intron_variant	MODIFIER	MLLT10	MLLT10	transcript	XM_038529838.1	protein_coding	5	c.406-7603C>T		-1	-1	-1	-1	-1	-1	0
chr2	9298580	G	A	PASS	1/1	intron_variant	MODIFIER	MLLT10	MLLT10	transcript	XM_038529839.1	protein_coding	5	c.406-7603C>T		-1	-1	-1	-1	-1	-1	0
chr2	9298580	G	A	PASS	1/1	intron_variant	MODIFIER	MLLT10	MLLT10	transcript	XM_038529840.1	protein_coding	5	c.406-7603C>T		-1	-1	-1	-1	-1	-1	0
chr2	9298580	G	A	PASS	1/1	intron_variant	MODIFIER	MLLT10	MLLT10	transcript	XM_038529841.1	protein_coding	5	c.406-7603C>T		-1	-1	-1	-1	-1	-1	0
chr2	9298580	G	A	PASS	1/1	intron_variant	MODIFIER	MLLT10	MLLT10	transcript	XM_038529849.1	protein_coding	5	c.484-7603C>T		-1	-1	-1	-1	-1	-1	0
chr2	9298580	G	A	PASS	1/1	intron_variant	MODIFIER	MLLT10	MLLT10	transcript	XM_038529848.1	protein_coding	5	c.484-7603C>T		-1	-1	-1	-1	-1	-1	0
chr2	9298580	G	A	PASS	1/1	intron_variant	MODIFIER	MLLT10	MLLT10	transcript	XM_038529845.1	protein_coding	5	c.484-7603C>T		-1	-1	-1	-1	-1	-1	0
chr2	9298580	G	A	PASS	1/1	intron_variant	MODIFIER	MLLT10	MLLT10	transcript	XM_038529846.1	protein_coding	5	c.484-7603C>T		-1	-1	-1	-1	-1	-1	0
chr2	9298580	G	A	PASS	1/1	intron_variant	MODIFIER	MLLT10	MLLT10	transcript	XM_038529847.1	protein_coding	5	c.484-7603C>T		-1	-1	-1	-1	-1	-1	0
chr2	9298580	G	A	PASS	1/1	intron_variant	MODIFIER	MLLT10	MLLT10	transcript	XM_038529833.1	protein_coding	5	c.484-7603C>T		-1	-1	-1	-1	-1	-1	0
chr2	9298580	G	A	PASS	1/1	intron_variant	MODIFIER	MLLT10	MLLT10	transcript	XM_038529834.1	protein_coding	5	c.484-7603C>T		-1	-1	-1	-1	-1	-1	0
chr2	9298580	G	A	PASS	1/1	intron_variant	MODIFIER	MLLT10	MLLT10	transcript	XM_038529835.1	protein_coding	5	c.484-7603C>T		-1	-1	-1	-1	-1	-1	0
chr2	9298580	G	A	PASS	1/1	intron_variant	MODIFIER	MLLT10	MLLT10	transcript	XM_038529837.1	protein_coding	5	c.484-7603C>T		-1	-1	-1	-1	-1	-1	0
chr2	9298580	G	A	PASS	1/1	intron_variant	MODIFIER	MLLT10	MLLT10	transcript	XM_038529832.1	protein_coding	5	c.484-7603C>T		-1	-1	-1	-1	-1	-1	0
chr2	9298580	G	A	PASS	1/1	intron_variant	MODIFIER	MLLT10	MLLT10	transcript	XM_038529836.1	protein_coding	5	c.484-7603C>T		-1	-1	-1	-1	-1	-1	0
chr2	9298580	G	A	PASS	1/1	intron_variant	MODIFIER	MLLT10	MLLT10	transcript	XR_005355186.1	pseudogene	5	n.537-7603C>T		-1	-1	-1	-1	-1	-1	0
chr2	9322378	A	G	PASS	1/1	intron_variant	MODIFIER	MLLT10	MLLT10	transcript	XM_038529831.1	protein_coding	4	c.374-1914T>C		-1	-1	-1	-1	-1	-1	0
chr2	9322378	A	G	PASS	1/1	intron_variant	MODIFIER	MLLT10	MLLT10	transcript	XM_038529843.1	protein_coding	2	c.-62-1914T>C		-1	-1	-1	-1	-1	-1	0
chr2	9322378	A	G	PASS	1/1	intron_variant	MODIFIER	MLLT10	MLLT10	transcript	XM_038529842.1	protein_coding	3	c.-62-1914T>C		-1	-1	-1	-1	-1	-1	0
chr2	9322378	A	G	PASS	1/1	intron_variant	MODIFIER	MLLT10	MLLT10	transcript	XM_038529838.1	protein_coding	4	c.296-1914T>C		-1	-1	-1	-1	-1	-1	0
chr2	9322378	A	G	PASS	1/1	intron_variant	MODIFIER	MLLT10	MLLT10	transcript	XM_038529839.1	protein_coding	4	c.296-1914T>C		-1	-1	-1	-1	-1	-1	0
chr2	9322378	A	G	PASS	1/1	intron_variant	MODIFIER	MLLT10	MLLT10	transcript	XM_038529840.1	protein_coding	4	c.296-1914T>C		-1	-1	-1	-1	-1	-1	0
chr2	9322378	A	G	PASS	1/1	intron_variant	MODIFIER	MLLT10	MLLT10	transcript	XM_038529841.1	protein_coding	4	c.296-1914T>C		-1	-1	-1	-1	-1	-1	0
chr2	9322378	A	G	PASS	1/1	intron_variant	MODIFIER	MLLT10	MLLT10	transcript	XM_038529849.1	protein_coding	4	c.374-1914T>C		-1	-1	-1	-1	-1	-1	0
chr2	9322378	A	G	PASS	1/1	intron_variant	MODIFIER	MLLT10	MLLT10	transcript	XM_038529848.1	protein_coding	4	c.374-1914T>C		-1	-1	-1	-1	-1	-1	0
chr2	9322378	A	G	PASS	1/1	intron_variant	MODIFIER	MLLT10	MLLT10	transcript	XM_038529845.1	protein_coding	4	c.374-1914T>C		-1	-1	-1	-1	-1	-1	0
chr2	9322378	A	G	PASS	1/1	intron_variant	MODIFIER	MLLT10	MLLT10	transcript	XM_038529846.1	protein_coding	4	c.374-1914T>C		-1	-1	-1	-1	-1	-1	0
chr2	9322378	A	G	PASS	1/1	intron_variant	MODIFIER	MLLT10	MLLT10	transcript	XM_038529847.1	protein_coding	4	c.374-1914T>C		-1	-1	-1	-1	-1	-1	0
chr2	9322378	A	G	PASS	1/1	intron_variant	MODIFIER	MLLT10	MLLT10	transcript	XM_038529833.1	protein_coding	4	c.374-1914T>C		-1	-1	-1	-1	-1	-1	0
chr2	9322378	A	G	PASS	1/1	intron_variant	MODIFIER	MLLT10	MLLT10	transcript	XM_038529834.1	protein_coding	4	c.374-1914T>C		-1	-1	-1	-1	-1	-1	0
chr2	9322378	A	G	PASS	1/1	intron_variant	MODIFIER	MLLT10	MLLT10	transcript	XM_038529835.1	protein_coding	4	c.374-1914T>C		-1	-1	-1	-1	-1	-1	0
chr2	9322378	A	G	PASS	1/1	intron_variant	MODIFIER	MLLT10	MLLT10	transcript	XM_038529837.1	protein_coding	4	c.374-1914T>C		-1	-1	-1	-1	-1	-1	0
chr2	9322378	A	G	PASS	1/1	intron_variant	MODIFIER	MLLT10	MLLT10	transcript	XM_038529832.1	protein_coding	4	c.374-1914T>C		-1	-1	-1	-1	-1	-1	0
chr2	9322378	A	G	PASS	1/1	intron_variant	MODIFIER	MLLT10	MLLT10	transcript	XM_038529836.1	protein_coding	4	c.374-1914T>C		-1	-1	-1	-1	-1	-1	0
chr2	9322378	A	G	PASS	1/1	intron_variant	MODIFIER	MLLT10	MLLT10	transcript	XR_005355186.1	pseudogene	4	n.427-1914T>C		-1	-1	-1	-1	-1	-1	0
chr2	9324065	G	T	PASS	1/1	intron_variant	MODIFIER	MLLT10	MLLT10	transcript	XM_038529831.1	protein_coding	4	c.374-3601C>A		-1	-1	-1	-1	-1	-1	0
chr2	9324065	G	T	PASS	1/1	intron_variant	MODIFIER	MLLT10	MLLT10	transcript	XM_038529843.1	protein_coding	2	c.-62-3601C>A		-1	-1	-1	-1	-1	-1	0
chr2	9324065	G	T	PASS	1/1	intron_variant	MODIFIER	MLLT10	MLLT10	transcript	XM_038529842.1	protein_coding	3	c.-62-3601C>A		-1	-1	-1	-1	-1	-1	0
chr2	9324065	G	T	PASS	1/1	intron_variant	MODIFIER	MLLT10	MLLT10	transcript	XM_038529838.1	protein_coding	4	c.296-3601C>A		-1	-1	-1	-1	-1	-1	0
chr2	9324065	G	T	PASS	1/1	intron_variant	MODIFIER	MLLT10	MLLT10	transcript	XM_038529839.1	protein_coding	4	c.296-3601C>A		-1	-1	-1	-1	-1	-1	0
chr2	9324065	G	T	PASS	1/1	intron_variant	MODIFIER	MLLT10	MLLT10	transcript	XM_038529840.1	protein_coding	4	c.296-3601C>A		-1	-1	-1	-1	-1	-1	0
chr2	9324065	G	T	PASS	1/1	intron_variant	MODIFIER	MLLT10	MLLT10	transcript	XM_038529841.1	protein_coding	4	c.296-3601C>A		-1	-1	-1	-1	-1	-1	0
chr2	9324065	G	T	PASS	1/1	intron_variant	MODIFIER	MLLT10	MLLT10	transcript	XM_038529849.1	protein_coding	4	c.374-3601C>A		-1	-1	-1	-1	-1	-1	0
chr2	9324065	G	T	PASS	1/1	intron_variant	MODIFIER	MLLT10	MLLT10	transcript	XM_038529848.1	protein_coding	4	c.374-3601C>A		-1	-1	-1	-1	-1	-1	0
chr2	9324065	G	T	PASS	1/1	intron_variant	MODIFIER	MLLT10	MLLT10	transcript	XM_038529845.1	protein_coding	4	c.374-3601C>A		-1	-1	-1	-1	-1	-1	0
chr2	9324065	G	T	PASS	1/1	intron_variant	MODIFIER	MLLT10	MLLT10	transcript	XM_038529846.1	protein_coding	4	c.374-3601C>A		-1	-1	-1	-1	-1	-1	0
chr2	9324065	G	T	PASS	1/1	intron_variant	MODIFIER	MLLT10	MLLT10	transcript	XM_038529847.1	protein_coding	4	c.374-3601C>A		-1	-1	-1	-1	-1	-1	0
chr2	9324065	G	T	PASS	1/1	intron_variant	MODIFIER	MLLT10	MLLT10	transcript	XM_038529833.1	protein_coding	4	c.374-3601C>A		-1	-1	-1	-1	-1	-1	0
chr2	9324065	G	T	PASS	1/1	intron_variant	MODIFIER	MLLT10	MLLT10	transcript	XM_038529834.1	protein_coding	4	c.374-3601C>A		-1	-1	-1	-1	-1	-1	0
chr2	9324065	G	T	PASS	1/1	intron_variant	MODIFIER	MLLT10	MLLT10	transcript	XM_038529835.1	protein_coding	4	c.374-3601C>A		-1	-1	-1	-1	-1	-1	0
chr2	9324065	G	T	PASS	1/1	intron_variant	MODIFIER	MLLT10	MLLT10	transcript	XM_038529837.1	protein_coding	4	c.374-3601C>A		-1	-1	-1	-1	-1	-1	0
chr2	9324065	G	T	PASS	1/1	intron_variant	MODIFIER	MLLT10	MLLT10	transcript	XM_038529832.1	protein_coding	4	c.374-3601C>A		-1	-1	-1	-1	-1	-1	0
chr2	9324065	G	T	PASS	1/1	intron_variant	MODIFIER	MLLT10	MLLT10	transcript	XM_038529836.1	protein_coding	4	c.374-3601C>A		-1	-1	-1	-1	-1	-1	0
chr2	9324065	G	T	PASS	1/1	intron_variant	MODIFIER	MLLT10	MLLT10	transcript	XR_005355186.1	pseudogene	4	n.427-3601C>A		-1	-1	-1	-1	-1	-1	0
chr2	9329998	CT	C	ReadPosRankSum-2	1/1	intron_variant	MODIFIER	MLLT10	MLLT10	transcript	XM_038529831.1	protein_coding	4	c.374-9535delA		-1	-1	-1	-1	-1	-1	0
chr2	9329998	CT	C	ReadPosRankSum-2	1/1	intron_variant	MODIFIER	MLLT10	MLLT10	transcript	XM_038529843.1	protein_coding	2	c.-62-9535delA		-1	-1	-1	-1	-1	-1	0
chr2	9329998	CT	C	ReadPosRankSum-2	1/1	intron_variant	MODIFIER	MLLT10	MLLT10	transcript	XM_038529842.1	protein_coding	3	c.-62-9535delA		-1	-1	-1	-1	-1	-1	0
chr2	9329998	CT	C	ReadPosRankSum-2	1/1	intron_variant	MODIFIER	MLLT10	MLLT10	transcript	XM_038529838.1	protein_coding	4	c.296-9535delA		-1	-1	-1	-1	-1	-1	0
chr2	9329998	CT	C	ReadPosRankSum-2	1/1	intron_variant	MODIFIER	MLLT10	MLLT10	transcript	XM_038529839.1	protein_coding	4	c.296-9535delA		-1	-1	-1	-1	-1	-1	0
chr2	9329998	CT	C	ReadPosRankSum-2	1/1	intron_variant	MODIFIER	MLLT10	MLLT10	transcript	XM_038529840.1	protein_coding	4	c.296-9535delA		-1	-1	-1	-1	-1	-1	0
chr2	9329998	CT	C	ReadPosRankSum-2	1/1	intron_variant	MODIFIER	MLLT10	MLLT10	transcript	XM_038529841.1	protein_coding	4	c.296-9535delA		-1	-1	-1	-1	-1	-1	0
chr2	9329998	CT	C	ReadPosRankSum-2	1/1	intron_variant	MODIFIER	MLLT10	MLLT10	transcript	XM_038529849.1	protein_coding	4	c.374-9535delA		-1	-1	-1	-1	-1	-1	0
chr2	9329998	CT	C	ReadPosRankSum-2	1/1	intron_variant	MODIFIER	MLLT10	MLLT10	transcript	XM_038529848.1	protein_coding	4	c.374-9535delA		-1	-1	-1	-1	-1	-1	0
chr2	9329998	CT	C	ReadPosRankSum-2	1/1	intron_variant	MODIFIER	MLLT10	MLLT10	transcript	XM_038529845.1	protein_coding	4	c.374-9535delA		-1	-1	-1	-1	-1	-1	0
chr2	9329998	CT	C	ReadPosRankSum-2	1/1	intron_variant	MODIFIER	MLLT10	MLLT10	transcript	XM_038529846.1	protein_coding	4	c.374-9535delA		-1	-1	-1	-1	-1	-1	0
chr2	9329998	CT	C	ReadPosRankSum-2	1/1	intron_variant	MODIFIER	MLLT10	MLLT10	transcript	XM_038529847.1	protein_coding	4	c.374-9535delA		-1	-1	-1	-1	-1	-1	0
chr2	9329998	CT	C	ReadPosRankSum-2	1/1	intron_variant	MODIFIER	MLLT10	MLLT10	transcript	XM_038529833.1	protein_coding	4	c.374-9535delA		-1	-1	-1	-1	-1	-1	0
chr2	9329998	CT	C	ReadPosRankSum-2	1/1	intron_variant	MODIFIER	MLLT10	MLLT10	transcript	XM_038529834.1	protein_coding	4	c.374-9535delA		-1	-1	-1	-1	-1	-1	0
chr2	9329998	CT	C	ReadPosRankSum-2	1/1	intron_variant	MODIFIER	MLLT10	MLLT10	transcript	XM_038529835.1	protein_coding	4	c.374-9535delA		-1	-1	-1	-1	-1	-1	0
chr2	9329998	CT	C	ReadPosRankSum-2	1/1	intron_variant	MODIFIER	MLLT10	MLLT10	transcript	XM_038529837.1	protein_coding	4	c.374-9535delA		-1	-1	-1	-1	-1	-1	0
chr2	9329998	CT	C	ReadPosRankSum-2	1/1	intron_variant	MODIFIER	MLLT10	MLLT10	transcript	XM_038529832.1	protein_coding	4	c.374-9535delA		-1	-1	-1	-1	-1	-1	0
chr2	9329998	CT	C	ReadPosRankSum-2	1/1	intron_variant	MODIFIER	MLLT10	MLLT10	transcript	XM_038529836.1	protein_coding	4	c.374-9535delA		-1	-1	-1	-1	-1	-1	0
chr2	9329998	CT	C	ReadPosRankSum-2	1/1	intron_variant	MODIFIER	MLLT10	MLLT10	transcript	XR_005355186.1	pseudogene	4	n.427-9535delA		-1	-1	-1	-1	-1	-1	0
chr2	9330000	CTCT	C	PASS	1/1	intron_variant	MODIFIER	MLLT10	MLLT10	transcript	XM_038529831.1	protein_coding	4	c.374-9539_374-9537delAGA		-1	-1	-1	-1	-1	-1	0
chr2	9330000	CTCT	C	PASS	1/1	intron_variant	MODIFIER	MLLT10	MLLT10	transcript	XM_038529843.1	protein_coding	2	c.-62-9539_-62-9537delAGA		-1	-1	-1	-1	-1	-1	0
chr2	9330000	CTCT	C	PASS	1/1	intron_variant	MODIFIER	MLLT10	MLLT10	transcript	XM_038529842.1	protein_coding	3	c.-62-9539_-62-9537delAGA		-1	-1	-1	-1	-1	-1	0
chr2	9330000	CTCT	C	PASS	1/1	intron_variant	MODIFIER	MLLT10	MLLT10	transcript	XM_038529838.1	protein_coding	4	c.296-9539_296-9537delAGA		-1	-1	-1	-1	-1	-1	0
chr2	9330000	CTCT	C	PASS	1/1	intron_variant	MODIFIER	MLLT10	MLLT10	transcript	XM_038529839.1	protein_coding	4	c.296-9539_296-9537delAGA		-1	-1	-1	-1	-1	-1	0
chr2	9330000	CTCT	C	PASS	1/1	intron_variant	MODIFIER	MLLT10	MLLT10	transcript	XM_038529840.1	protein_coding	4	c.296-9539_296-9537delAGA		-1	-1	-1	-1	-1	-1	0
chr2	9330000	CTCT	C	PASS	1/1	intron_variant	MODIFIER	MLLT10	MLLT10	transcript	XM_038529841.1	protein_coding	4	c.296-9539_296-9537delAGA		-1	-1	-1	-1	-1	-1	0
chr2	9330000	CTCT	C	PASS	1/1	intron_variant	MODIFIER	MLLT10	MLLT10	transcript	XM_038529849.1	protein_coding	4	c.374-9539_374-9537delAGA		-1	-1	-1	-1	-1	-1	0
chr2	9330000	CTCT	C	PASS	1/1	intron_variant	MODIFIER	MLLT10	MLLT10	transcript	XM_038529848.1	protein_coding	4	c.374-9539_374-9537delAGA		-1	-1	-1	-1	-1	-1	0
chr2	9330000	CTCT	C	PASS	1/1	intron_variant	MODIFIER	MLLT10	MLLT10	transcript	XM_038529845.1	protein_coding	4	c.374-9539_374-9537delAGA		-1	-1	-1	-1	-1	-1	0
chr2	9330000	CTCT	C	PASS	1/1	intron_variant	MODIFIER	MLLT10	MLLT10	transcript	XM_038529846.1	protein_coding	4	c.374-9539_374-9537delAGA		-1	-1	-1	-1	-1	-1	0
chr2	9330000	CTCT	C	PASS	1/1	intron_variant	MODIFIER	MLLT10	MLLT10	transcript	XM_038529847.1	protein_coding	4	c.374-9539_374-9537delAGA		-1	-1	-1	-1	-1	-1	0
chr2	9330000	CTCT	C	PASS	1/1	intron_variant	MODIFIER	MLLT10	MLLT10	transcript	XM_038529833.1	protein_coding	4	c.374-9539_374-9537delAGA		-1	-1	-1	-1	-1	-1	0
chr2	9330000	CTCT	C	PASS	1/1	intron_variant	MODIFIER	MLLT10	MLLT10	transcript	XM_038529834.1	protein_coding	4	c.374-9539_374-9537delAGA		-1	-1	-1	-1	-1	-1	0
chr2	9330000	CTCT	C	PASS	1/1	intron_variant	MODIFIER	MLLT10	MLLT10	transcript	XM_038529835.1	protein_coding	4	c.374-9539_374-9537delAGA		-1	-1	-1	-1	-1	-1	0
chr2	9330000	CTCT	C	PASS	1/1	intron_variant	MODIFIER	MLLT10	MLLT10	transcript	XM_038529837.1	protein_coding	4	c.374-9539_374-9537delAGA		-1	-1	-1	-1	-1	-1	0
chr2	9330000	CTCT	C	PASS	1/1	intron_variant	MODIFIER	MLLT10	MLLT10	transcript	XM_038529832.1	protein_coding	4	c.374-9539_374-9537delAGA		-1	-1	-1	-1	-1	-1	0
chr2	9330000	CTCT	C	PASS	1/1	intron_variant	MODIFIER	MLLT10	MLLT10	transcript	XM_038529836.1	protein_coding	4	c.374-9539_374-9537delAGA		-1	-1	-1	-1	-1	-1	0
chr2	9330000	CTCT	C	PASS	1/1	intron_variant	MODIFIER	MLLT10	MLLT10	transcript	XR_005355186.1	pseudogene	4	n.427-9539_427-9537delAGA		-1	-1	-1	-1	-1	-1	0
chr2	9339818	C	A	PASS	1/1	intron_variant	MODIFIER	MLLT10	MLLT10	transcript	XM_038529831.1	protein_coding	4	c.373+18981G>T		-1	-1	-1	-1	-1	-1	0
chr2	9339818	C	A	PASS	1/1	intron_variant	MODIFIER	MLLT10	MLLT10	transcript	XM_038529843.1	protein_coding	2	c.-63+18981G>T		-1	-1	-1	-1	-1	-1	0
chr2	9339818	C	A	PASS	1/1	intron_variant	MODIFIER	MLLT10	MLLT10	transcript	XM_038529842.1	protein_coding	3	c.-63+18981G>T		-1	-1	-1	-1	-1	-1	0
chr2	9339818	C	A	PASS	1/1	intron_variant	MODIFIER	MLLT10	MLLT10	transcript	XM_038529838.1	protein_coding	4	c.295+18981G>T		-1	-1	-1	-1	-1	-1	0
chr2	9339818	C	A	PASS	1/1	intron_variant	MODIFIER	MLLT10	MLLT10	transcript	XM_038529839.1	protein_coding	4	c.295+18981G>T		-1	-1	-1	-1	-1	-1	0
chr2	9339818	C	A	PASS	1/1	intron_variant	MODIFIER	MLLT10	MLLT10	transcript	XM_038529840.1	protein_coding	4	c.295+18981G>T		-1	-1	-1	-1	-1	-1	0
chr2	9339818	C	A	PASS	1/1	intron_variant	MODIFIER	MLLT10	MLLT10	transcript	XM_038529841.1	protein_coding	4	c.295+18981G>T		-1	-1	-1	-1	-1	-1	0
chr2	9339818	C	A	PASS	1/1	intron_variant	MODIFIER	MLLT10	MLLT10	transcript	XM_038529849.1	protein_coding	4	c.373+18981G>T		-1	-1	-1	-1	-1	-1	0
chr2	9339818	C	A	PASS	1/1	intron_variant	MODIFIER	MLLT10	MLLT10	transcript	XM_038529848.1	protein_coding	4	c.373+18981G>T		-1	-1	-1	-1	-1	-1	0
chr2	9339818	C	A	PASS	1/1	intron_variant	MODIFIER	MLLT10	MLLT10	transcript	XM_038529845.1	protein_coding	4	c.373+18981G>T		-1	-1	-1	-1	-1	-1	0
chr2	9339818	C	A	PASS	1/1	intron_variant	MODIFIER	MLLT10	MLLT10	transcript	XM_038529846.1	protein_coding	4	c.373+18981G>T		-1	-1	-1	-1	-1	-1	0
chr2	9339818	C	A	PASS	1/1	intron_variant	MODIFIER	MLLT10	MLLT10	transcript	XM_038529847.1	protein_coding	4	c.373+18981G>T		-1	-1	-1	-1	-1	-1	0
chr2	9339818	C	A	PASS	1/1	intron_variant	MODIFIER	MLLT10	MLLT10	transcript	XM_038529833.1	protein_coding	4	c.373+18981G>T		-1	-1	-1	-1	-1	-1	0
chr2	9339818	C	A	PASS	1/1	intron_variant	MODIFIER	MLLT10	MLLT10	transcript	XM_038529834.1	protein_coding	4	c.373+18981G>T		-1	-1	-1	-1	-1	-1	0
chr2	9339818	C	A	PASS	1/1	intron_variant	MODIFIER	MLLT10	MLLT10	transcript	XM_038529835.1	protein_coding	4	c.373+18981G>T		-1	-1	-1	-1	-1	-1	0
chr2	9339818	C	A	PASS	1/1	intron_variant	MODIFIER	MLLT10	MLLT10	transcript	XM_038529837.1	protein_coding	4	c.373+18981G>T		-1	-1	-1	-1	-1	-1	0
chr2	9339818	C	A	PASS	1/1	intron_variant	MODIFIER	MLLT10	MLLT10	transcript	XM_038529832.1	protein_coding	4	c.373+18981G>T		-1	-1	-1	-1	-1	-1	0
chr2	9339818	C	A	PASS	1/1	intron_variant	MODIFIER	MLLT10	MLLT10	transcript	XM_038529836.1	protein_coding	4	c.373+18981G>T		-1	-1	-1	-1	-1	-1	0
chr2	9339818	C	A	PASS	1/1	intron_variant	MODIFIER	MLLT10	MLLT10	transcript	XR_005355186.1	pseudogene	4	n.426+18981G>T		-1	-1	-1	-1	-1	-1	0
chr2	9404849	T	TTTTTAATTTTTTTTAATTTTTATTTATTTATGATAGTCACAC	PASS	0/1	intron_variant	MODIFIER	MLLT10	MLLT10	transcript	XM_038529831.1	protein_coding	3	c.318+11545_318+11546insGTGTGACTATCATAAATAAATAAAAATTAAAAAAAATTAAAA		-1	-1	-1	-1	-1	-1	0
chr2	9404849	T	TTTTTAATTTTTTTTAATTTTTATTTATTTATGATAGTCACAC	PASS	0/1	intron_variant	MODIFIER	MLLT10	MLLT10	transcript	XM_038529842.1	protein_coding	2	c.-118+11545_-118+11546insGTGTGACTATCATAAATAAATAAAAATTAAAAAAAATTAAAA		-1	-1	-1	-1	-1	-1	0
chr2	9404849	T	TTTTTAATTTTTTTTAATTTTTATTTATTTATGATAGTCACAC	PASS	0/1	intron_variant	MODIFIER	MLLT10	MLLT10	transcript	XM_038529838.1	protein_coding	3	c.240+11545_240+11546insGTGTGACTATCATAAATAAATAAAAATTAAAAAAAATTAAAA		-1	-1	-1	-1	-1	-1	0
chr2	9404849	T	TTTTTAATTTTTTTTAATTTTTATTTATTTATGATAGTCACAC	PASS	0/1	intron_variant	MODIFIER	MLLT10	MLLT10	transcript	XM_038529839.1	protein_coding	3	c.240+11545_240+11546insGTGTGACTATCATAAATAAATAAAAATTAAAAAAAATTAAAA		-1	-1	-1	-1	-1	-1	0
chr2	9404849	T	TTTTTAATTTTTTTTAATTTTTATTTATTTATGATAGTCACAC	PASS	0/1	intron_variant	MODIFIER	MLLT10	MLLT10	transcript	XM_038529840.1	protein_coding	3	c.240+11545_240+11546insGTGTGACTATCATAAATAAATAAAAATTAAAAAAAATTAAAA		-1	-1	-1	-1	-1	-1	0
chr2	9404849	T	TTTTTAATTTTTTTTAATTTTTATTTATTTATGATAGTCACAC	PASS	0/1	intron_variant	MODIFIER	MLLT10	MLLT10	transcript	XM_038529841.1	protein_coding	3	c.240+11545_240+11546insGTGTGACTATCATAAATAAATAAAAATTAAAAAAAATTAAAA		-1	-1	-1	-1	-1	-1	0
chr2	9404849	T	TTTTTAATTTTTTTTAATTTTTATTTATTTATGATAGTCACAC	PASS	0/1	intron_variant	MODIFIER	MLLT10	MLLT10	transcript	XM_038529849.1	protein_coding	3	c.318+11545_318+11546insGTGTGACTATCATAAATAAATAAAAATTAAAAAAAATTAAAA		-1	-1	-1	-1	-1	-1	0
chr2	9404849	T	TTTTTAATTTTTTTTAATTTTTATTTATTTATGATAGTCACAC	PASS	0/1	intron_variant	MODIFIER	MLLT10	MLLT10	transcript	XM_038529848.1	protein_coding	3	c.318+11545_318+11546insGTGTGACTATCATAAATAAATAAAAATTAAAAAAAATTAAAA		-1	-1	-1	-1	-1	-1	0
chr2	9404849	T	TTTTTAATTTTTTTTAATTTTTATTTATTTATGATAGTCACAC	PASS	0/1	intron_variant	MODIFIER	MLLT10	MLLT10	transcript	XM_038529845.1	protein_coding	3	c.318+11545_318+11546insGTGTGACTATCATAAATAAATAAAAATTAAAAAAAATTAAAA		-1	-1	-1	-1	-1	-1	0
chr2	9404849	T	TTTTTAATTTTTTTTAATTTTTATTTATTTATGATAGTCACAC	PASS	0/1	intron_variant	MODIFIER	MLLT10	MLLT10	transcript	XM_038529846.1	protein_coding	3	c.318+11545_318+11546insGTGTGACTATCATAAATAAATAAAAATTAAAAAAAATTAAAA		-1	-1	-1	-1	-1	-1	0
chr2	9404849	T	TTTTTAATTTTTTTTAATTTTTATTTATTTATGATAGTCACAC	PASS	0/1	intron_variant	MODIFIER	MLLT10	MLLT10	transcript	XM_038529847.1	protein_coding	3	c.318+11545_318+11546insGTGTGACTATCATAAATAAATAAAAATTAAAAAAAATTAAAA		-1	-1	-1	-1	-1	-1	0
chr2	9404849	T	TTTTTAATTTTTTTTAATTTTTATTTATTTATGATAGTCACAC	PASS	0/1	intron_variant	MODIFIER	MLLT10	MLLT10	transcript	XM_038529833.1	protein_coding	3	c.318+11545_318+11546insGTGTGACTATCATAAATAAATAAAAATTAAAAAAAATTAAAA		-1	-1	-1	-1	-1	-1	0
chr2	9404849	T	TTTTTAATTTTTTTTAATTTTTATTTATTTATGATAGTCACAC	PASS	0/1	intron_variant	MODIFIER	MLLT10	MLLT10	transcript	XM_038529834.1	protein_coding	3	c.318+11545_318+11546insGTGTGACTATCATAAATAAATAAAAATTAAAAAAAATTAAAA		-1	-1	-1	-1	-1	-1	0
chr2	9404849	T	TTTTTAATTTTTTTTAATTTTTATTTATTTATGATAGTCACAC	PASS	0/1	intron_variant	MODIFIER	MLLT10	MLLT10	transcript	XM_038529835.1	protein_coding	3	c.318+11545_318+11546insGTGTGACTATCATAAATAAATAAAAATTAAAAAAAATTAAAA		-1	-1	-1	-1	-1	-1	0
chr2	9404849	T	TTTTTAATTTTTTTTAATTTTTATTTATTTATGATAGTCACAC	PASS	0/1	intron_variant	MODIFIER	MLLT10	MLLT10	transcript	XM_038529837.1	protein_coding	3	c.318+11545_318+11546insGTGTGACTATCATAAATAAATAAAAATTAAAAAAAATTAAAA		-1	-1	-1	-1	-1	-1	0
chr2	9404849	T	TTTTTAATTTTTTTTAATTTTTATTTATTTATGATAGTCACAC	PASS	0/1	intron_variant	MODIFIER	MLLT10	MLLT10	transcript	XM_038529832.1	protein_coding	3	c.318+11545_318+11546insGTGTGACTATCATAAATAAATAAAAATTAAAAAAAATTAAAA		-1	-1	-1	-1	-1	-1	0
chr2	9404849	T	TTTTTAATTTTTTTTAATTTTTATTTATTTATGATAGTCACAC	PASS	0/1	intron_variant	MODIFIER	MLLT10	MLLT10	transcript	XM_038529836.1	protein_coding	3	c.318+11545_318+11546insGTGTGACTATCATAAATAAATAAAAATTAAAAAAAATTAAAA		-1	-1	-1	-1	-1	-1	0
chr2	9404849	T	TTTTTAATTTTTTTTAATTTTTATTTATTTATGATAGTCACAC	PASS	0/1	intron_variant	MODIFIER	MLLT10	MLLT10	transcript	XR_005355186.1	pseudogene	3	n.371+11545_371+11546insGTGTGACTATCATAAATAAATAAAAATTAAAAAAAATTAAAA		-1	-1	-1	-1	-1	-1	0
chr2	9420456	T	TC	PASS	1/1	upstream_gene_variant	MODIFIER	MLLT10	MLLT10	transcript	XM_038529842.1	protein_coding	-1	c.-1340_-1339insG		-1	-1	-1	-1	-1	-1	833
chr2	9420456	T	TC	PASS	1/1	intron_variant	MODIFIER	MLLT10	MLLT10	transcript	XM_038529831.1	protein_coding	1	c.79-55_79-54insG		-1	-1	-1	-1	-1	-1	0
chr2	9420456	T	TC	PASS	1/1	intron_variant	MODIFIER	MLLT10	MLLT10	transcript	XM_038529838.1	protein_coding	1	c.1-55_1-54insG		-1	-1	-1	-1	-1	-1	0
chr2	9420456	T	TC	PASS	1/1	intron_variant	MODIFIER	MLLT10	MLLT10	transcript	XM_038529839.1	protein_coding	1	c.1-55_1-54insG		-1	-1	-1	-1	-1	-1	0
chr2	9420456	T	TC	PASS	1/1	intron_variant	MODIFIER	MLLT10	MLLT10	transcript	XM_038529840.1	protein_coding	1	c.1-55_1-54insG		-1	-1	-1	-1	-1	-1	0
chr2	9420456	T	TC	PASS	1/1	intron_variant	MODIFIER	MLLT10	MLLT10	transcript	XM_038529841.1	protein_coding	1	c.1-55_1-54insG		-1	-1	-1	-1	-1	-1	0
chr2	9420456	T	TC	PASS	1/1	intron_variant	MODIFIER	MLLT10	MLLT10	transcript	XM_038529849.1	protein_coding	1	c.79-55_79-54insG		-1	-1	-1	-1	-1	-1	0
chr2	9420456	T	TC	PASS	1/1	intron_variant	MODIFIER	MLLT10	MLLT10	transcript	XM_038529848.1	protein_coding	1	c.79-55_79-54insG		-1	-1	-1	-1	-1	-1	0
chr2	9420456	T	TC	PASS	1/1	intron_variant	MODIFIER	MLLT10	MLLT10	transcript	XM_038529845.1	protein_coding	1	c.79-55_79-54insG		-1	-1	-1	-1	-1	-1	0
chr2	9420456	T	TC	PASS	1/1	intron_variant	MODIFIER	MLLT10	MLLT10	transcript	XM_038529846.1	protein_coding	1	c.79-55_79-54insG		-1	-1	-1	-1	-1	-1	0
chr2	9420456	T	TC	PASS	1/1	intron_variant	MODIFIER	MLLT10	MLLT10	transcript	XM_038529847.1	protein_coding	1	c.79-55_79-54insG		-1	-1	-1	-1	-1	-1	0
chr2	9420456	T	TC	PASS	1/1	intron_variant	MODIFIER	MLLT10	MLLT10	transcript	XM_038529833.1	protein_coding	1	c.79-55_79-54insG		-1	-1	-1	-1	-1	-1	0
chr2	9420456	T	TC	PASS	1/1	intron_variant	MODIFIER	MLLT10	MLLT10	transcript	XM_038529834.1	protein_coding	1	c.79-55_79-54insG		-1	-1	-1	-1	-1	-1	0
chr2	9420456	T	TC	PASS	1/1	intron_variant	MODIFIER	MLLT10	MLLT10	transcript	XM_038529835.1	protein_coding	1	c.79-55_79-54insG		-1	-1	-1	-1	-1	-1	0
chr2	9420456	T	TC	PASS	1/1	intron_variant	MODIFIER	MLLT10	MLLT10	transcript	XM_038529837.1	protein_coding	1	c.79-55_79-54insG		-1	-1	-1	-1	-1	-1	0
chr2	9420456	T	TC	PASS	1/1	intron_variant	MODIFIER	MLLT10	MLLT10	transcript	XM_038529832.1	protein_coding	1	c.79-55_79-54insG		-1	-1	-1	-1	-1	-1	0
chr2	9420456	T	TC	PASS	1/1	intron_variant	MODIFIER	MLLT10	MLLT10	transcript	XM_038529836.1	protein_coding	1	c.79-55_79-54insG		-1	-1	-1	-1	-1	-1	0
chr2	9420456	T	TC	PASS	1/1	intron_variant	MODIFIER	MLLT10	MLLT10	transcript	XR_005355186.1	pseudogene	1	n.132-55_132-54insG		-1	-1	-1	-1	-1	-1	0
chr2	9494530	TC	T	PASS	1/1	intergenic_region	MODIFIER	LOC119869979-LOC119876038	LOC119869979-LOC119876038	intergenic_region	LOC119869979-LOC119876038		-1	n.9494531delC		-1	-1	-1	-1	-1	-1	0
chr2	9877185	A	T	PASS	1/1	intron_variant	MODIFIER	NEBL	NEBL	transcript	XM_038529862.1	protein_coding	3	c.250-12688A>T		-1	-1	-1	-1	-1	-1	0
chr2	9877185	A	T	PASS	1/1	intron_variant	MODIFIER	NEBL	NEBL	transcript	XM_038529861.1	protein_coding	3	c.250-12688A>T		-1	-1	-1	-1	-1	-1	0
chr2	10458051	T	A	PASS	1/1	intron_variant	MODIFIER	PLXDC2	PLXDC2	transcript	XM_038529863.1	protein_coding	13	c.1474-3951A>T		-1	-1	-1	-1	-1	-1	0
chr2	10458051	T	A	PASS	1/1	intron_variant	MODIFIER	PLXDC2	PLXDC2	transcript	XM_038529864.1	protein_coding	13	c.1423-3951A>T		-1	-1	-1	-1	-1	-1	0
chr2	10458051	T	A	PASS	1/1	intron_variant	MODIFIER	PLXDC2	PLXDC2	transcript	XM_038529866.1	protein_coding	16	c.1378-3951A>T		-1	-1	-1	-1	-1	-1	0
chr2	10462939	C	T	PASS	1/1	intron_variant	MODIFIER	PLXDC2	PLXDC2	transcript	XM_038529863.1	protein_coding	13	c.1474-8839G>A		-1	-1	-1	-1	-1	-1	0
chr2	10462939	C	T	PASS	1/1	intron_variant	MODIFIER	PLXDC2	PLXDC2	transcript	XM_038529864.1	protein_coding	13	c.1423-8839G>A		-1	-1	-1	-1	-1	-1	0
chr2	10462939	C	T	PASS	1/1	intron_variant	MODIFIER	PLXDC2	PLXDC2	transcript	XM_038529866.1	protein_coding	16	c.1378-8839G>A		-1	-1	-1	-1	-1	-1	0
chr2	10545392	GTTTA	G	PASS	1/1	intron_variant	MODIFIER	PLXDC2	PLXDC2	transcript	XM_038529863.1	protein_coding	9	c.1061+9351_1061+9354delTAAA		-1	-1	-1	-1	-1	-1	0
chr2	10545392	GTTTA	G	PASS	1/1	intron_variant	MODIFIER	PLXDC2	PLXDC2	transcript	XM_038529864.1	protein_coding	9	c.1010+9351_1010+9354delTAAA		-1	-1	-1	-1	-1	-1	0
chr2	10545392	GTTTA	G	PASS	1/1	intron_variant	MODIFIER	PLXDC2	PLXDC2	transcript	XM_038529866.1	protein_coding	12	c.965+9351_965+9354delTAAA		-1	-1	-1	-1	-1	-1	0
chr2	10551100	G	T	PASS	1/1	intron_variant	MODIFIER	PLXDC2	PLXDC2	transcript	XM_038529863.1	protein_coding	9	c.1061+3647C>A		-1	-1	-1	-1	-1	-1	0
chr2	10551100	G	T	PASS	1/1	intron_variant	MODIFIER	PLXDC2	PLXDC2	transcript	XM_038529864.1	protein_coding	9	c.1010+3647C>A		-1	-1	-1	-1	-1	-1	0
chr2	10551100	G	T	PASS	1/1	intron_variant	MODIFIER	PLXDC2	PLXDC2	transcript	XM_038529866.1	protein_coding	12	c.965+3647C>A		-1	-1	-1	-1	-1	-1	0
chr2	10551101	A	T	PASS	1/1	intron_variant	MODIFIER	PLXDC2	PLXDC2	transcript	XM_038529863.1	protein_coding	9	c.1061+3646T>A		-1	-1	-1	-1	-1	-1	0
chr2	10551101	A	T	PASS	1/1	intron_variant	MODIFIER	PLXDC2	PLXDC2	transcript	XM_038529864.1	protein_coding	9	c.1010+3646T>A		-1	-1	-1	-1	-1	-1	0
chr2	10551101	A	T	PASS	1/1	intron_variant	MODIFIER	PLXDC2	PLXDC2	transcript	XM_038529866.1	protein_coding	12	c.965+3646T>A		-1	-1	-1	-1	-1	-1	0
chr2	10557827	C	T	PASS	1/1	intron_variant	MODIFIER	PLXDC2	PLXDC2	transcript	XM_038529863.1	protein_coding	7	c.884-2708G>A		-1	-1	-1	-1	-1	-1	0
chr2	10557827	C	T	PASS	1/1	intron_variant	MODIFIER	PLXDC2	PLXDC2	transcript	XM_038529864.1	protein_coding	7	c.833-2708G>A		-1	-1	-1	-1	-1	-1	0
chr2	10557827	C	T	PASS	1/1	intron_variant	MODIFIER	PLXDC2	PLXDC2	transcript	XM_038529866.1	protein_coding	10	c.788-2708G>A		-1	-1	-1	-1	-1	-1	0
chr2	10591567	A	G	PASS	1/1	intron_variant	MODIFIER	PLXDC2	PLXDC2	transcript	XM_038529863.1	protein_coding	5	c.664+2890T>C		-1	-1	-1	-1	-1	-1	0
chr2	10591567	A	G	PASS	1/1	intron_variant	MODIFIER	PLXDC2	PLXDC2	transcript	XM_038529864.1	protein_coding	5	c.613+2890T>C		-1	-1	-1	-1	-1	-1	0
chr2	10591567	A	G	PASS	1/1	intron_variant	MODIFIER	PLXDC2	PLXDC2	transcript	XM_038529866.1	protein_coding	8	c.568+2890T>C		-1	-1	-1	-1	-1	-1	0
chr2	10649950	G	A	PASS	1/1	intron_variant	MODIFIER	PLXDC2	PLXDC2	transcript	XM_038529863.1	protein_coding	4	c.541+10136C>T		-1	-1	-1	-1	-1	-1	0
chr2	10649950	G	A	PASS	1/1	intron_variant	MODIFIER	PLXDC2	PLXDC2	transcript	XM_038529864.1	protein_coding	4	c.490+10136C>T		-1	-1	-1	-1	-1	-1	0
chr2	10649950	G	A	PASS	1/1	intron_variant	MODIFIER	PLXDC2	PLXDC2	transcript	XM_038529866.1	protein_coding	7	c.445+10136C>T		-1	-1	-1	-1	-1	-1	0
chr2	10706061	A	C	PASS	1/1	intron_variant	MODIFIER	PLXDC2	PLXDC2	transcript	XM_038529863.1	protein_coding	2	c.324+23522T>G		-1	-1	-1	-1	-1	-1	0
chr2	10706061	A	C	PASS	1/1	intron_variant	MODIFIER	PLXDC2	PLXDC2	transcript	XM_038529864.1	protein_coding	2	c.273+23522T>G		-1	-1	-1	-1	-1	-1	0
chr2	10706061	A	C	PASS	1/1	intron_variant	MODIFIER	PLXDC2	PLXDC2	transcript	XM_038529866.1	protein_coding	5	c.228+23522T>G		-1	-1	-1	-1	-1	-1	0
chr2	10847785	C	T	PASS	1/1	intron_variant	MODIFIER	PLXDC2	PLXDC2	transcript	XM_038529863.1	protein_coding	1	c.112+53936G>A		-1	-1	-1	-1	-1	-1	0
chr2	10847785	C	T	PASS	1/1	intron_variant	MODIFIER	PLXDC2	PLXDC2	transcript	XM_038529866.1	protein_coding	4	c.16+59612G>A		-1	-1	-1	-1	-1	-1	0
chr2	11192240	C	T	PASS	0/1	intron_variant	MODIFIER	MALRD1	MALRD1	transcript	XM_038532060.1	protein_coding	33	c.4976-6005G>A		-1	-1	-1	-1	-1	-1	0
chr2	11744519	A	G	PASS	1/1	intron_variant	MODIFIER	MALRD1	MALRD1	transcript	XM_038532060.1	protein_coding	1	c.199+5569T>C		-1	-1	-1	-1	-1	-1	0
chr2	11866879	TA	T	PASS	1/1	intergenic_region	MODIFIER	MALRD1-LOC119871080	MALRD1-LOC119871080	intergenic_region	MALRD1-LOC119871080		-1	n.11866880delA		-1	-1	-1	-1	-1	-1	0
chr2	12046415	C	T	PASS	1/1	downstream_gene_variant	MODIFIER	LOC119871047	LOC119871047	transcript	XR_005354934.1	pseudogene	-1	n.*3949G>A		-1	-1	-1	-1	-1	-1	3949
chr2	12046415	C	T	PASS	1/1	intergenic_region	MODIFIER	LOC119871080-LOC119871047	LOC119871080-LOC119871047	intergenic_region	LOC119871080-LOC119871047		-1	n.12046415C>T		-1	-1	-1	-1	-1	-1	0
chr2	12094954	G	GATTCCAAAAAAAAAAAAAAAAAAAAAAAAAAAAAT	PASS	0/1	intergenic_region	MODIFIER	LOC119871047-LOC111091118	LOC119871047-LOC111091118	intergenic_region	LOC119871047-LOC111091118		-1	n.12094954_12094955insATTCCAAAAAAAAAAAAAAAAAAAAAAAAAAAAAT		-1	-1	-1	-1	-1	-1	0
chr2	12242512	T	A	PASS	1/1	intergenic_region	MODIFIER	LOC119871081_2-LOC111091357	LOC119871081_2-LOC111091357	intergenic_region	LOC119871081_2-LOC111091357		-1	n.12242512T>A		-1	-1	-1	-1	-1	-1	0
chr2	12380893	T	C	PASS	1/1	intron_variant	MODIFIER	LOC111091357	LOC111091357	transcript	XR_005355200.1	pseudogene	3	n.336+18997A>G		-1	-1	-1	-1	-1	-1	0
chr2	12538839	T	C	PASS	1/1	intergenic_region	MODIFIER	EPC1-LOC100683935	EPC1-LOC100683935	intergenic_region	EPC1-LOC100683935		-1	n.12538839T>C		-1	-1	-1	-1	-1	-1	0
chr2	12589953	G	A	PASS	1/1	intergenic_region	MODIFIER	EPC1-LOC100683935	EPC1-LOC100683935	intergenic_region	EPC1-LOC100683935		-1	n.12589953G>A		-1	-1	-1	-1	-1	-1	0
chr2	12592788	CTA	C	PASS	1/1	intergenic_region	MODIFIER	EPC1-LOC100683935	EPC1-LOC100683935	intergenic_region	EPC1-LOC100683935		-1	n.12592789_12592790delTA		-1	-1	-1	-1	-1	-1	0
chr2	12860368	G	A	PASS	1/1	intron_variant	MODIFIER	ARHGAP12	ARHGAP12	transcript	XM_038529874.1	protein_coding	3	c.676-10117G>A		-1	-1	-1	-1	-1	-1	0
chr2	12860368	G	A	PASS	1/1	intron_variant	MODIFIER	ARHGAP12	ARHGAP12	transcript	XM_038529875.1	protein_coding	3	c.676-10117G>A		-1	-1	-1	-1	-1	-1	0
chr2	12860368	G	A	PASS	1/1	intron_variant	MODIFIER	ARHGAP12	ARHGAP12	transcript	XM_038529887.1	protein_coding	3	c.676-10117G>A		-1	-1	-1	-1	-1	-1	0
chr2	12860368	G	A	PASS	1/1	intron_variant	MODIFIER	ARHGAP12	ARHGAP12	transcript	XM_038529884.1	protein_coding	3	c.676-10117G>A		-1	-1	-1	-1	-1	-1	0
chr2	12860368	G	A	PASS	1/1	intron_variant	MODIFIER	ARHGAP12	ARHGAP12	transcript	XR_005355203.1	pseudogene	3	n.945-10117G>A		-1	-1	-1	-1	-1	-1	0
chr2	12860368	G	A	PASS	1/1	intron_variant	MODIFIER	ARHGAP12	ARHGAP12	transcript	XM_038529880.1	protein_coding	3	c.676-10117G>A		-1	-1	-1	-1	-1	-1	0
chr2	12860368	G	A	PASS	1/1	intron_variant	MODIFIER	ARHGAP12	ARHGAP12	transcript	XM_038529881.1	protein_coding	3	c.676-10117G>A		-1	-1	-1	-1	-1	-1	0
chr2	12860368	G	A	PASS	1/1	intron_variant	MODIFIER	ARHGAP12	ARHGAP12	transcript	XM_038529879.1	protein_coding	3	c.676-10117G>A		-1	-1	-1	-1	-1	-1	0
chr2	12860368	G	A	PASS	1/1	intron_variant	MODIFIER	ARHGAP12	ARHGAP12	transcript	XM_038529878.1	protein_coding	3	c.676-10117G>A		-1	-1	-1	-1	-1	-1	0
chr2	12860368	G	A	PASS	1/1	intron_variant	MODIFIER	ARHGAP12	ARHGAP12	transcript	XM_038529883.1	protein_coding	3	c.676-10117G>A		-1	-1	-1	-1	-1	-1	0
chr2	12860368	G	A	PASS	1/1	intron_variant	MODIFIER	ARHGAP12	ARHGAP12	transcript	XM_038529885.1	protein_coding	3	c.676-10117G>A		-1	-1	-1	-1	-1	-1	0
chr2	12860368	G	A	PASS	1/1	intron_variant	MODIFIER	ARHGAP12	ARHGAP12	transcript	XM_038529886.1	protein_coding	3	c.676-10117G>A		-1	-1	-1	-1	-1	-1	0
chr2	12860368	G	A	PASS	1/1	intron_variant	MODIFIER	ARHGAP12	ARHGAP12	transcript	XM_038529882.1	protein_coding	3	c.676-10117G>A		-1	-1	-1	-1	-1	-1	0
chr2	12860368	G	A	PASS	1/1	intron_variant	MODIFIER	ARHGAP12	ARHGAP12	transcript	XM_038529876.1	protein_coding	3	c.676-10117G>A		-1	-1	-1	-1	-1	-1	0
chr2	12860368	G	A	PASS	1/1	intron_variant	MODIFIER	ARHGAP12	ARHGAP12	transcript	XM_038529877.1	protein_coding	2	c.676-10117G>A		-1	-1	-1	-1	-1	-1	0
chr2	12860368	G	A	PASS	1/1	intron_variant	MODIFIER	ARHGAP12	ARHGAP12	transcript	XM_038529888.1	protein_coding	1	c.676-10117G>A		-1	-1	-1	-1	-1	-1	0
chr2	12921033	C	A	PASS	1/1	missense_variant	MODERATE	ARHGAP12	ARHGAP12	transcript	XM_038529874.1	protein_coding	14	c.1853C>A	p.Thr618Asn	2122	3042	1853	2676	618	891	0
chr2	12921033	C	A	PASS	1/1	missense_variant	MODERATE	ARHGAP12	ARHGAP12	transcript	XM_038529875.1	protein_coding	14	c.1853C>A	p.Thr618Asn	2086	3006	1853	2676	618	891	0
chr2	12921033	C	A	PASS	1/1	missense_variant	MODERATE	ARHGAP12	ARHGAP12	transcript	XM_038529887.1	protein_coding	14	c.1853C>A	p.Thr618Asn	2122	2648	1853	2364	618	787	0
chr2	12921033	C	A	PASS	1/1	missense_variant	MODERATE	ARHGAP12	ARHGAP12	transcript	XM_038529884.1	protein_coding	14	c.1853C>A	p.Thr618Asn	2122	3609	1853	2490	618	829	0
chr2	12921033	C	A	PASS	1/1	missense_variant	MODERATE	ARHGAP12	ARHGAP12	transcript	XM_038529880.1	protein_coding	14	c.1853C>A	p.Thr618Asn	2122	2943	1853	2574	618	857	0
chr2	12921033	C	A	PASS	1/1	missense_variant	MODERATE	ARHGAP12	ARHGAP12	transcript	XM_038529881.1	protein_coding	13	c.1712C>A	p.Thr571Asn	1981	2900	1712	2535	571	844	0
chr2	12921033	C	A	PASS	1/1	missense_variant	MODERATE	ARHGAP12	ARHGAP12	transcript	XM_038529879.1	protein_coding	13	c.1778C>A	p.Thr593Asn	2047	2967	1778	2601	593	866	0
chr2	12921033	C	A	PASS	1/1	missense_variant	MODERATE	ARHGAP12	ARHGAP12	transcript	XM_038529878.1	protein_coding	14	c.1853C>A	p.Thr618Asn	2122	4911	1853	2664	618	887	0
chr2	12921033	C	A	PASS	1/1	missense_variant	MODERATE	ARHGAP12	ARHGAP12	transcript	XM_038529883.1	protein_coding	14	c.1853C>A	p.Thr618Asn	2122	4822	1853	2505	618	834	0
chr2	12921033	C	A	PASS	1/1	missense_variant	MODERATE	ARHGAP12	ARHGAP12	transcript	XM_038529885.1	protein_coding	14	c.1853C>A	p.Thr618Asn	2122	4757	1853	2472	618	823	0
chr2	12921033	C	A	PASS	1/1	missense_variant	MODERATE	ARHGAP12	ARHGAP12	transcript	XM_038529886.1	protein_coding	14	c.1853C>A	p.Thr618Asn	2122	3185	1853	2445	618	814	0
chr2	12921033	C	A	PASS	1/1	missense_variant	MODERATE	ARHGAP12	ARHGAP12	transcript	XM_038529882.1	protein_coding	14	c.1853C>A	p.Thr618Asn	2121	5007	1853	2517	618	838	0
chr2	12921033	C	A	PASS	1/1	missense_variant	MODERATE	ARHGAP12	ARHGAP12	transcript	XM_038529876.1	protein_coding	14	c.1853C>A	p.Thr618Asn	2072	2992	1853	2676	618	891	0
chr2	12921033	C	A	PASS	1/1	missense_variant	MODERATE	ARHGAP12	ARHGAP12	transcript	XM_038529877.1	protein_coding	13	c.1853C>A	p.Thr618Asn	2060	2980	1853	2676	618	891	0
chr2	12921033	C	A	PASS	1/1	missense_variant	MODERATE	ARHGAP12	ARHGAP12	transcript	XM_038529888.1	protein_coding	11	c.1778C>A	p.Thr593Asn	1781	4667	1778	2442	593	813	0
chr2	12921033	C	A	PASS	1/1	non_coding_transcript_exon_variant	MODIFIER	ARHGAP12	ARHGAP12	transcript	XR_005355203.1	pseudogene	14	n.2122C>A		-1	-1	-1	-1	-1	-1	0
chr2	13007448	A	C	PASS	1/1	downstream_gene_variant	MODIFIER	LOC106560015	LOC106560015	transcript	XM_038532063.1	protein_coding	-1	c.*2348T>G		-1	-1	-1	-1	-1	-1	2348
chr2	13007448	A	C	PASS	1/1	intergenic_region	MODIFIER	LOC111091364-LOC106560015	LOC111091364-LOC106560015	intergenic_region	LOC111091364-LOC106560015		-1	n.13007448A>C		-1	-1	-1	-1	-1	-1	0
chr2	13009174	T	C	PASS	1/1	downstream_gene_variant	MODIFIER	LOC106560015	LOC106560015	transcript	XM_038532063.1	protein_coding	-1	c.*622A>G		-1	-1	-1	-1	-1	-1	622
chr2	13009174	T	C	PASS	1/1	intergenic_region	MODIFIER	LOC111091364-LOC106560015	LOC111091364-LOC106560015	intergenic_region	LOC111091364-LOC106560015		-1	n.13009174T>C		-1	-1	-1	-1	-1	-1	0
chr2	13163066	C	CA	PASS	1/1	intron_variant	MODIFIER	ZEB1	ZEB1	transcript	XM_038529889.1	protein_coding	4	c.484+1983_484+1984insT		-1	-1	-1	-1	-1	-1	0
chr2	13163066	C	CA	PASS	1/1	intron_variant	MODIFIER	ZEB1	ZEB1	transcript	XM_038529892.1	protein_coding	7	c.436+1983_436+1984insT		-1	-1	-1	-1	-1	-1	0
chr2	13163066	C	CA	PASS	1/1	intron_variant	MODIFIER	ZEB1	ZEB1	transcript	XM_038529891.1	protein_coding	7	c.436+1983_436+1984insT		-1	-1	-1	-1	-1	-1	0
chr2	13163066	C	CA	PASS	1/1	intron_variant	MODIFIER	ZEB1	ZEB1	transcript	XM_038529890.1	protein_coding	4	c.481+1983_481+1984insT		-1	-1	-1	-1	-1	-1	0
chr2	13163066	C	CA	PASS	1/1	intron_variant	MODIFIER	ZEB1	ZEB1	transcript	XM_038529893.1	protein_coding	6	c.436+1983_436+1984insT		-1	-1	-1	-1	-1	-1	0
chr2	13267453	TA	T	PASS	1/1	intron_variant	MODIFIER	ZEB1	ZEB1	transcript	XM_038529889.1	protein_coding	1	c.58+54533delT		-1	-1	-1	-1	-1	-1	0
chr2	13267453	TA	T	PASS	1/1	intron_variant	MODIFIER	ZEB1	ZEB1	transcript	XM_038529892.1	protein_coding	2	c.-201-4166delT		-1	-1	-1	-1	-1	-1	0
chr2	13267453	TA	T	PASS	1/1	intron_variant	MODIFIER	ZEB1	ZEB1	transcript	XM_038529891.1	protein_coding	2	c.-201-4166delT		-1	-1	-1	-1	-1	-1	0
chr2	13267453	TA	T	PASS	1/1	intron_variant	MODIFIER	ZEB1	ZEB1	transcript	XM_038529890.1	protein_coding	1	c.58+54533delT		-1	-1	-1	-1	-1	-1	0
chr2	13267453	TA	T	PASS	1/1	intron_variant	MODIFIER	ZEB1	ZEB1	transcript	XM_038529893.1	protein_coding	1	c.-201-4166delT		-1	-1	-1	-1	-1	-1	0
chr2	13268660	A	T	PASS	1/1	intron_variant	MODIFIER	ZEB1	ZEB1	transcript	XM_038529889.1	protein_coding	1	c.58+53327T>A		-1	-1	-1	-1	-1	-1	0
chr2	13268660	A	T	PASS	1/1	intron_variant	MODIFIER	ZEB1	ZEB1	transcript	XM_038529892.1	protein_coding	2	c.-201-5372T>A		-1	-1	-1	-1	-1	-1	0
chr2	13268660	A	T	PASS	1/1	intron_variant	MODIFIER	ZEB1	ZEB1	transcript	XM_038529891.1	protein_coding	2	c.-201-5372T>A		-1	-1	-1	-1	-1	-1	0
chr2	13268660	A	T	PASS	1/1	intron_variant	MODIFIER	ZEB1	ZEB1	transcript	XM_038529890.1	protein_coding	1	c.58+53327T>A		-1	-1	-1	-1	-1	-1	0
chr2	13268660	A	T	PASS	1/1	intron_variant	MODIFIER	ZEB1	ZEB1	transcript	XM_038529893.1	protein_coding	1	c.-201-5372T>A		-1	-1	-1	-1	-1	-1	0
chr2	13269236	A	G	PASS	1/1	intron_variant	MODIFIER	ZEB1	ZEB1	transcript	XM_038529889.1	protein_coding	1	c.58+52751T>C		-1	-1	-1	-1	-1	-1	0
chr2	13269236	A	G	PASS	1/1	intron_variant	MODIFIER	ZEB1	ZEB1	transcript	XM_038529892.1	protein_coding	2	c.-201-5948T>C		-1	-1	-1	-1	-1	-1	0
chr2	13269236	A	G	PASS	1/1	intron_variant	MODIFIER	ZEB1	ZEB1	transcript	XM_038529891.1	protein_coding	2	c.-201-5948T>C		-1	-1	-1	-1	-1	-1	0
chr2	13269236	A	G	PASS	1/1	intron_variant	MODIFIER	ZEB1	ZEB1	transcript	XM_038529890.1	protein_coding	1	c.58+52751T>C		-1	-1	-1	-1	-1	-1	0
chr2	13269236	A	G	PASS	1/1	intron_variant	MODIFIER	ZEB1	ZEB1	transcript	XM_038529893.1	protein_coding	1	c.-201-5948T>C		-1	-1	-1	-1	-1	-1	0
chr2	13302922	T	A	PASS	1/1	intron_variant	MODIFIER	ZEB1	ZEB1	transcript	XM_038529889.1	protein_coding	1	c.58+19065A>T		-1	-1	-1	-1	-1	-1	0
chr2	13302922	T	A	PASS	1/1	intron_variant	MODIFIER	ZEB1	ZEB1	transcript	XM_038529892.1	protein_coding	1	c.-361+17686A>T		-1	-1	-1	-1	-1	-1	0
chr2	13302922	T	A	PASS	1/1	intron_variant	MODIFIER	ZEB1	ZEB1	transcript	XM_038529891.1	protein_coding	1	c.-361+19065A>T		-1	-1	-1	-1	-1	-1	0
chr2	13302922	T	A	PASS	1/1	intron_variant	MODIFIER	ZEB1	ZEB1	transcript	XM_038529890.1	protein_coding	1	c.58+19065A>T		-1	-1	-1	-1	-1	-1	0
chr2	13302922	T	A	PASS	1/1	intron_variant	MODIFIER	ZEB1	ZEB1	transcript	XM_038529893.1	protein_coding	1	c.-202+19065A>T		-1	-1	-1	-1	-1	-1	0
chr2	13310148	G	T	PASS	1/1	intron_variant	MODIFIER	ZEB1	ZEB1	transcript	XM_038529889.1	protein_coding	1	c.58+11839C>A		-1	-1	-1	-1	-1	-1	0
chr2	13310148	G	T	PASS	1/1	intron_variant	MODIFIER	ZEB1	ZEB1	transcript	XM_038529892.1	protein_coding	1	c.-361+10460C>A		-1	-1	-1	-1	-1	-1	0
chr2	13310148	G	T	PASS	1/1	intron_variant	MODIFIER	ZEB1	ZEB1	transcript	XM_038529891.1	protein_coding	1	c.-361+11839C>A		-1	-1	-1	-1	-1	-1	0
chr2	13310148	G	T	PASS	1/1	intron_variant	MODIFIER	ZEB1	ZEB1	transcript	XM_038529890.1	protein_coding	1	c.58+11839C>A		-1	-1	-1	-1	-1	-1	0
chr2	13310148	G	T	PASS	1/1	intron_variant	MODIFIER	ZEB1	ZEB1	transcript	XM_038529893.1	protein_coding	1	c.-202+11839C>A		-1	-1	-1	-1	-1	-1	0
chr2	13311974	G	A	PASS	1/1	intron_variant	MODIFIER	ZEB1	ZEB1	transcript	XM_038529889.1	protein_coding	1	c.58+10013C>T		-1	-1	-1	-1	-1	-1	0
chr2	13311974	G	A	PASS	1/1	intron_variant	MODIFIER	ZEB1	ZEB1	transcript	XM_038529892.1	protein_coding	1	c.-361+8634C>T		-1	-1	-1	-1	-1	-1	0
chr2	13311974	G	A	PASS	1/1	intron_variant	MODIFIER	ZEB1	ZEB1	transcript	XM_038529891.1	protein_coding	1	c.-361+10013C>T		-1	-1	-1	-1	-1	-1	0
chr2	13311974	G	A	PASS	1/1	intron_variant	MODIFIER	ZEB1	ZEB1	transcript	XM_038529890.1	protein_coding	1	c.58+10013C>T		-1	-1	-1	-1	-1	-1	0
chr2	13311974	G	A	PASS	1/1	intron_variant	MODIFIER	ZEB1	ZEB1	transcript	XM_038529893.1	protein_coding	1	c.-202+10013C>T		-1	-1	-1	-1	-1	-1	0
chr2	13336811	G	GTTAATACACCAATTTTATTTTATTTTTTTTTATTTTTTTTTTTTTTTTTAATTTTTTTTTT	ReadPosRankSum-2	1/1	intron_variant	MODIFIER	ZNF438	ZNF438	transcript	XM_038529901.1	protein_coding	1	c.-334+15048_-334+15049insTTAATACACCAATTTTATTTTATTTTTTTTTATTTTTTTTTTTTTTTTTAATTTTTTTTTT		-1	-1	-1	-1	-1	-1	0
chr2	13338716	G	T	PASS	1/1	intron_variant	MODIFIER	ZNF438	ZNF438	transcript	XM_038529901.1	protein_coding	1	c.-334+16953G>T		-1	-1	-1	-1	-1	-1	0
chr2	13340673	A	T	PASS	1/1	intron_variant	MODIFIER	ZNF438	ZNF438	transcript	XM_038529901.1	protein_coding	1	c.-334+18910A>T		-1	-1	-1	-1	-1	-1	0
chr2	13383531	G	T	PASS	1/1	intron_variant	MODIFIER	ZNF438	ZNF438	transcript	XM_038529901.1	protein_coding	1	c.-334+61768G>T		-1	-1	-1	-1	-1	-1	0
chr2	13396871	AAATATTTTTT	A	PASS	1/1	intron_variant	MODIFIER	ZNF438	ZNF438	transcript	XM_038529901.1	protein_coding	1	c.-334+75109_-334+75118delAATATTTTTT		-1	-1	-1	-1	-1	-1	0
chr2	13397645	C	A	PASS	1/1	intron_variant	MODIFIER	ZNF438	ZNF438	transcript	XM_038529901.1	protein_coding	1	c.-334+75882C>A		-1	-1	-1	-1	-1	-1	0
chr2	13418837	C	A	PASS	1/1	intron_variant	MODIFIER	ZNF438	ZNF438	transcript	XM_038529901.1	protein_coding	1	c.-334+97074C>A		-1	-1	-1	-1	-1	-1	0
chr2	13546743	G	T	PASS	1/1	intron_variant	MODIFIER	ZNF438	ZNF438	transcript	XM_038529901.1	protein_coding	1	c.-333-32618G>T		-1	-1	-1	-1	-1	-1	0
chr2	14054661	G	T	PASS	1/1	intron_variant	MODIFIER	LOC119876048	LOC119876048	transcript	XR_005355213.1	pseudogene	1	n.170+20167C>A		-1	-1	-1	-1	-1	-1	0
chr2	14054661	G	T	PASS	1/1	intron_variant	MODIFIER	LOC119876048	LOC119876048	transcript	XR_005355214.1	pseudogene	1	n.170+20167C>A		-1	-1	-1	-1	-1	-1	0
chr2	14095261	A	C	PASS	1/1	intron_variant	MODIFIER	LOC119870119	LOC119870119	transcript	XR_005355215.1	pseudogene	6	n.631+3566A>C		-1	-1	-1	-1	-1	-1	0
chr2	14187000	T	A	PASS	1/1	intergenic_region	MODIFIER	LOC119870119-JCAD	LOC119870119-JCAD	intergenic_region	LOC119870119-JCAD		-1	n.14187000T>A		-1	-1	-1	-1	-1	-1	0
chr2	14291962	G	A	PASS	1/1	intergenic_region	MODIFIER	LOC119870119-JCAD	LOC119870119-JCAD	intergenic_region	LOC119870119-JCAD		-1	n.14291962G>A		-1	-1	-1	-1	-1	-1	0
chr2	14677809	T	C	PASS	1/1	intergenic_region	MODIFIER	LOC102157109-LOC487083	LOC102157109-LOC487083	intergenic_region	LOC102157109-LOC487083		-1	n.14677809T>C		-1	-1	-1	-1	-1	-1	0
chr2	14851139	C	T	PASS	1/1	intergenic_region	MODIFIER	LOC487083-LOC106560017	LOC487083-LOC106560017	intergenic_region	LOC487083-LOC106560017		-1	n.14851139C>T		-1	-1	-1	-1	-1	-1	0
chr2	14998471	G	A	PASS	1/1	intergenic_region	MODIFIER	LOC111091390-LOC119869983	LOC111091390-LOC119869983	intergenic_region	LOC111091390-LOC119869983		-1	n.14998471G>A		-1	-1	-1	-1	-1	-1	0
chr2	15042643	A	T	PASS	1/1	intergenic_region	MODIFIER	LOC119869983-TRNAK-CUU_124	LOC119869983-TRNAK-CUU_124	intergenic_region	LOC119869983-TRNAK-CUU_124		-1	n.15042643A>T		-1	-1	-1	-1	-1	-1	0
chr2	15082931	T	C	PASS	1/1	intergenic_region	MODIFIER	LOC119869983-TRNAK-CUU_124	LOC119869983-TRNAK-CUU_124	intergenic_region	LOC119869983-TRNAK-CUU_124		-1	n.15082931T>C		-1	-1	-1	-1	-1	-1	0
chr2	15151240	G	A	PASS	1/1	intergenic_region	MODIFIER	LOC119869983-TRNAK-CUU_124	LOC119869983-TRNAK-CUU_124	intergenic_region	LOC119869983-TRNAK-CUU_124		-1	n.15151240G>A		-1	-1	-1	-1	-1	-1	0
chr2	15152389	TTTTTTTTTTTTTTTTTA	T	PASS	1/1	intergenic_region	MODIFIER	LOC119869983-TRNAK-CUU_124	LOC119869983-TRNAK-CUU_124	intergenic_region	LOC119869983-TRNAK-CUU_124		-1	n.15152390_15152406delTTTTTTTTTTTTTTTTA		-1	-1	-1	-1	-1	-1	0
chr2	15290784	CAGACAG	C	PASS	1/1	intergenic_region	MODIFIER	LOC100685104-BAMBI	LOC100685104-BAMBI	intergenic_region	LOC100685104-BAMBI		-1	n.15290785_15290790delAGACAG		-1	-1	-1	-1	-1	-1	0
chr2	16415944	C	T	PASS	0/1	upstream_gene_variant	MODIFIER	LOC119876057_2	LOC119876057_2	transcript	XR_005355247.1	pseudogene	-1	n.-1513G>A		-1	-1	-1	-1	-1	-1	1513
chr2	16415944	C	T	PASS	0/1	intron_variant	MODIFIER	LOC119870089_2	LOC119870089_2	transcript	XM_038529949.1	protein_coding	2	c.242+420C>T		-1	-1	-1	-1	-1	-1	0
chr2	16415944	C	T	PASS	0/1	intron_variant	MODIFIER	LOC119870089_2	LOC119870089_2	transcript	XM_038529952.1	protein_coding	2	c.242+420C>T		-1	-1	-1	-1	-1	-1	0
chr2	16415944	C	T	PASS	0/1	intron_variant	MODIFIER	LOC119870089_2	LOC119870089_2	transcript	XM_038529950.1	protein_coding	2	c.242+420C>T		-1	-1	-1	-1	-1	-1	0
chr2	16415944	C	T	PASS	0/1	intron_variant	MODIFIER	LOC119870089_2	LOC119870089_2	transcript	XM_038529954.1	protein_coding	2	c.242+420C>T		-1	-1	-1	-1	-1	-1	0
chr2	16415944	C	T	PASS	0/1	intron_variant	MODIFIER	LOC119870089_2	LOC119870089_2	transcript	XM_038529953.1	protein_coding	2	c.242+420C>T		-1	-1	-1	-1	-1	-1	0
chr2	16415944	C	T	PASS	0/1	intron_variant	MODIFIER	LOC119870089_2	LOC119870089_2	transcript	XM_038529951.1	protein_coding	2	c.188+474C>T		-1	-1	-1	-1	-1	-1	0
chr2	16885394	AAGCAG	A	PASS	1/1	upstream_gene_variant	MODIFIER	ANKRD26_6	ANKRD26_6	transcript	XM_038529926.1	protein_coding	-1	c.-1961_-1957delCTGCT		-1	-1	-1	-1	-1	-1	1782
chr2	16885394	AAGCAG	A	PASS	1/1	upstream_gene_variant	MODIFIER	ANKRD26_6	ANKRD26_6	transcript	XM_038529928.1	protein_coding	-1	c.-1961_-1957delCTGCT		-1	-1	-1	-1	-1	-1	1781
chr2	16885394	AAGCAG	A	PASS	1/1	upstream_gene_variant	MODIFIER	ANKRD26_6	ANKRD26_6	transcript	XM_038529927.1	protein_coding	-1	c.-1961_-1957delCTGCT		-1	-1	-1	-1	-1	-1	1781
chr2	16885394	AAGCAG	A	PASS	1/1	upstream_gene_variant	MODIFIER	ANKRD26_6	ANKRD26_6	transcript	XR_005355234.1	pseudogene	-1	n.-1774_-1770delCTGCT		-1	-1	-1	-1	-1	-1	1770
chr2	16885394	AAGCAG	A	PASS	1/1	intergenic_region	MODIFIER	ANKRD26_6-LOC119876054	ANKRD26_6-LOC119876054	intergenic_region	ANKRD26_6-LOC119876054		-1	n.16885395_16885399delAGCAG		-1	-1	-1	-1	-1	-1	0
chr2	16952953	T	C	PASS	0/1	intron_variant	MODIFIER	LOC119869194_2	LOC119869194_2	transcript	XM_038529931.1	protein_coding	16	c.2917+4578A>G		-1	-1	-1	-1	-1	-1	0
chr2	16952953	T	C	PASS	0/1	intron_variant	MODIFIER	LOC119869194_2	LOC119869194_2	transcript	XM_038529939.1	protein_coding	11	c.2311+4578A>G		-1	-1	-1	-1	-1	-1	0
chr2	16952953	T	C	PASS	0/1	intron_variant	MODIFIER	LOC119869194_2	LOC119869194_2	transcript	XM_038529938.1	protein_coding	14	c.2413+4578A>G		-1	-1	-1	-1	-1	-1	0
chr2	16952953	T	C	PASS	0/1	intron_variant	MODIFIER	LOC119869194_2	LOC119869194_2	transcript	XM_038529936.1	protein_coding	16	c.2917+4578A>G		-1	-1	-1	-1	-1	-1	0
chr2	16952953	T	C	PASS	0/1	intron_variant	MODIFIER	LOC119869194_2	LOC119869194_2	transcript	XM_038529937.1	protein_coding	15	c.2746+4578A>G		-1	-1	-1	-1	-1	-1	0
chr2	16952953	T	C	PASS	0/1	intron_variant	MODIFIER	LOC119869194_2	LOC119869194_2	transcript	XM_038529932.1	protein_coding	20	c.2917+4578A>G		-1	-1	-1	-1	-1	-1	0
chr2	16952953	T	C	PASS	0/1	intron_variant	MODIFIER	LOC119869194_2	LOC119869194_2	transcript	XM_038529934.1	protein_coding	19	c.2917+4578A>G		-1	-1	-1	-1	-1	-1	0
chr2	16952953	T	C	PASS	0/1	intron_variant	MODIFIER	LOC119869194_2	LOC119869194_2	transcript	XM_038529933.1	protein_coding	19	c.2917+4578A>G		-1	-1	-1	-1	-1	-1	0
chr2	16952953	T	C	PASS	0/1	intron_variant	MODIFIER	LOC119869194_2	LOC119869194_2	transcript	XM_038529935.1	protein_coding	18	c.2917+4578A>G		-1	-1	-1	-1	-1	-1	0
chr2	16952953	T	C	PASS	0/1	intron_variant	MODIFIER	LOC119869194_2	LOC119869194_2	transcript	XM_038529940.1	protein_coding	16	c.2917+4578A>G		-1	-1	-1	-1	-1	-1	0
chr2	16952953	T	C	PASS	0/1	intron_variant	MODIFIER	LOC119869194_2	LOC119869194_2	transcript	XM_038529941.1	protein_coding	16	c.2917+4578A>G		-1	-1	-1	-1	-1	-1	0
chr2	16952953	T	C	PASS	0/1	intron_variant	MODIFIER	LOC119869194_2	LOC119869194_2	transcript	XM_038529942.1	protein_coding	16	c.2917+4578A>G		-1	-1	-1	-1	-1	-1	0
chr2	17130328	C	CCCTGGTCT	PASS	0/1	intron_variant	MODIFIER	LOC119868843_1	LOC119868843_1	transcript	XR_005355244.1	pseudogene	3	n.830-19804_830-19803insAGACCAGG		-1	-1	-1	-1	-1	-1	0
chr2	17143463	C	T	PASS	0/1	intron_variant	MODIFIER	LOC119868843_1	LOC119868843_1	transcript	XR_005355244.1	pseudogene	3	n.829+15455G>A		-1	-1	-1	-1	-1	-1	0
chr2	17283981	G	C	PASS	1/1	intron_variant	MODIFIER	LOC119876103	LOC119876103	transcript	XM_038532070.1	protein_coding	2	c.218+983C>G		-1	-1	-1	-1	-1	-1	0
chr2	17305539	G	A	PASS	1/1	intron_variant	MODIFIER	LOC119876055	LOC119876055	transcript	XR_005355240.1	pseudogene	4	n.502+2874C>T		-1	-1	-1	-1	-1	-1	0
chr2	17305539	G	A	PASS	1/1	intron_variant	MODIFIER	LOC119876055	LOC119876055	transcript	XR_005355241.1	pseudogene	4	n.464+2874C>T		-1	-1	-1	-1	-1	-1	0
chr2	17369098	T	G	PASS	1/1	intergenic_region	MODIFIER	LOC119876055-LOC119869984	LOC119876055-LOC119869984	intergenic_region	LOC119876055-LOC119869984		-1	n.17369098T>G		-1	-1	-1	-1	-1	-1	0
chr2	17675766	G	GTTTACTCCTTGATTTTTTTTTTTTTTTTTTTTTTTTTTTTTTTTTT	PASS	1/1	intron_variant	MODIFIER	CACNB2	CACNB2	transcript	XM_038529965.1	protein_coding	2	c.223-70857_223-70856insAAAAAAAAAAAAAAAAAAAAAAAAAAAAAAAAAATCAAGGAGTAAA		-1	-1	-1	-1	-1	-1	0
chr2	17675766	G	GTTTACTCCTTGATTTTTTTTTTTTTTTTTTTTTTTTTTTTTTTTTT	PASS	1/1	intron_variant	MODIFIER	CACNB2	CACNB2	transcript	XM_038529969.1	protein_coding	1	c.81+30292_81+30293insAAAAAAAAAAAAAAAAAAAAAAAAAAAAAAAAAATCAAGGAGTAAA		-1	-1	-1	-1	-1	-1	0
chr2	17675766	G	GTTTACTCCTTGATTTTTTTTTTTTTTTTTTTTTTTTTTTTTTTTTT	PASS	1/1	intron_variant	MODIFIER	CACNB2	CACNB2	transcript	XM_038529973.1	protein_coding	1	c.48+58089_48+58090insAAAAAAAAAAAAAAAAAAAAAAAAAAAAAAAAAATCAAGGAGTAAA		-1	-1	-1	-1	-1	-1	0
chr2	17675766	G	GTTTACTCCTTGATTTTTTTTTTTTTTTTTTTTTTTTTTTTTTTTTT	PASS	1/1	intron_variant	MODIFIER	CACNB2	CACNB2	transcript	XM_038529967.1	protein_coding	2	c.130-70857_130-70856insAAAAAAAAAAAAAAAAAAAAAAAAAAAAAAAAAATCAAGGAGTAAA		-1	-1	-1	-1	-1	-1	0
chr2	17675766	G	GTTTACTCCTTGATTTTTTTTTTTTTTTTTTTTTTTTTTTTTTTTTT	PASS	1/1	intron_variant	MODIFIER	CACNB2	CACNB2	transcript	XM_038529971.1	protein_coding	2	c.130-70857_130-70856insAAAAAAAAAAAAAAAAAAAAAAAAAAAAAAAAAATCAAGGAGTAAA		-1	-1	-1	-1	-1	-1	0
chr2	17675766	G	GTTTACTCCTTGATTTTTTTTTTTTTTTTTTTTTTTTTTTTTTTTTT	PASS	1/1	intron_variant	MODIFIER	CACNB2	CACNB2	transcript	XM_038529975.1	protein_coding	2	c.130-70857_130-70856insAAAAAAAAAAAAAAAAAAAAAAAAAAAAAAAAAATCAAGGAGTAAA		-1	-1	-1	-1	-1	-1	0
chr2	17675766	G	GTTTACTCCTTGATTTTTTTTTTTTTTTTTTTTTTTTTTTTTTTTTT	PASS	1/1	intron_variant	MODIFIER	CACNB2	CACNB2	transcript	XM_038529966.1	protein_coding	2	c.223-70857_223-70856insAAAAAAAAAAAAAAAAAAAAAAAAAAAAAAAAAATCAAGGAGTAAA		-1	-1	-1	-1	-1	-1	0
chr2	17675766	G	GTTTACTCCTTGATTTTTTTTTTTTTTTTTTTTTTTTTTTTTTTTTT	PASS	1/1	intron_variant	MODIFIER	CACNB2	CACNB2	transcript	XM_038529968.1	protein_coding	2	c.223-70857_223-70856insAAAAAAAAAAAAAAAAAAAAAAAAAAAAAAAAAATCAAGGAGTAAA		-1	-1	-1	-1	-1	-1	0
chr2	20653436	GGGTGGCTCAGCGGTTTAGCGCCACCTTCAGCCCAGGGTATGATCCTGGGGACCCAGGCCTGCTTCTCCCTCTGCCTGCGTCTCCACCTCTCTCTCTCTCTCTCTCTCTCTCTCTCTCTGTGTGTGTGTGTGTCTCGTGAATAAAATCTTTAAAACAAAAAACATTGGGGATCCCT	G	PASS	0/1	upstream_gene_variant	MODIFIER	LOC119870141	LOC119870141	transcript	XR_005355290.1	pseudogene	-1	n.-1691_-1517del		-1	-1	-1	-1	-1	-1	1517
chr2	20653436	GGGTGGCTCAGCGGTTTAGCGCCACCTTCAGCCCAGGGTATGATCCTGGGGACCCAGGCCTGCTTCTCCCTCTGCCTGCGTCTCCACCTCTCTCTCTCTCTCTCTCTCTCTCTCTCTCTGTGTGTGTGTGTGTCTCGTGAATAAAATCTTTAAAACAAAAAACATTGGGGATCCCT	G	PASS	0/1	upstream_gene_variant	MODIFIER	DCLRE1C	DCLRE1C	transcript	XM_038530039.1	protein_coding	-1	c.-3380_-3206del		-1	-1	-1	-1	-1	-1	3176
chr2	20653436	GGGTGGCTCAGCGGTTTAGCGCCACCTTCAGCCCAGGGTATGATCCTGGGGACCCAGGCCTGCTTCTCCCTCTGCCTGCGTCTCCACCTCTCTCTCTCTCTCTCTCTCTCTCTCTCTCTGTGTGTGTGTGTGTCTCGTGAATAAAATCTTTAAAACAAAAAACATTGGGGATCCCT	G	PASS	0/1	upstream_gene_variant	MODIFIER	DCLRE1C	DCLRE1C	transcript	XM_038530042.1	protein_coding	-1	c.-3357_-3183del		-1	-1	-1	-1	-1	-1	3177
chr2	20653436	GGGTGGCTCAGCGGTTTAGCGCCACCTTCAGCCCAGGGTATGATCCTGGGGACCCAGGCCTGCTTCTCCCTCTGCCTGCGTCTCCACCTCTCTCTCTCTCTCTCTCTCTCTCTCTCTCTGTGTGTGTGTGTGTCTCGTGAATAAAATCTTTAAAACAAAAAACATTGGGGATCCCT	G	PASS	0/1	upstream_gene_variant	MODIFIER	DCLRE1C	DCLRE1C	transcript	XM_038530043.1	protein_coding	-1	c.-4806_-4632del		-1	-1	-1	-1	-1	-1	4659
chr2	20653436	GGGTGGCTCAGCGGTTTAGCGCCACCTTCAGCCCAGGGTATGATCCTGGGGACCCAGGCCTGCTTCTCCCTCTGCCTGCGTCTCCACCTCTCTCTCTCTCTCTCTCTCTCTCTCTCTCTGTGTGTGTGTGTGTCTCGTGAATAAAATCTTTAAAACAAAAAACATTGGGGATCCCT	G	PASS	0/1	upstream_gene_variant	MODIFIER	DCLRE1C	DCLRE1C	transcript	XM_038530041.1	protein_coding	-1	c.-5104_-4930del		-1	-1	-1	-1	-1	-1	4921
chr2	20653436	GGGTGGCTCAGCGGTTTAGCGCCACCTTCAGCCCAGGGTATGATCCTGGGGACCCAGGCCTGCTTCTCCCTCTGCCTGCGTCTCCACCTCTCTCTCTCTCTCTCTCTCTCTCTCTCTCTGTGTGTGTGTGTGTCTCGTGAATAAAATCTTTAAAACAAAAAACATTGGGGATCCCT	G	PASS	0/1	intron_variant	MODIFIER	DCLRE1C	DCLRE1C	transcript	XM_038530037.1	protein_coding	1	c.-47+1057_-47+1231del		-1	-1	-1	-1	-1	-1	0
chr2	20653436	GGGTGGCTCAGCGGTTTAGCGCCACCTTCAGCCCAGGGTATGATCCTGGGGACCCAGGCCTGCTTCTCCCTCTGCCTGCGTCTCCACCTCTCTCTCTCTCTCTCTCTCTCTCTCTCTCTGTGTGTGTGTGTGTCTCGTGAATAAAATCTTTAAAACAAAAAACATTGGGGATCCCT	G	PASS	0/1	intron_variant	MODIFIER	DCLRE1C	DCLRE1C	transcript	XM_038530038.1	protein_coding	1	c.109+1057_109+1231del		-1	-1	-1	-1	-1	-1	0
chr2	20653436	GGGTGGCTCAGCGGTTTAGCGCCACCTTCAGCCCAGGGTATGATCCTGGGGACCCAGGCCTGCTTCTCCCTCTGCCTGCGTCTCCACCTCTCTCTCTCTCTCTCTCTCTCTCTCTCTCTGTGTGTGTGTGTGTCTCGTGAATAAAATCTTTAAAACAAAAAACATTGGGGATCCCT	G	PASS	0/1	intron_variant	MODIFIER	DCLRE1C	DCLRE1C	transcript	XM_038530040.1	protein_coding	1	c.-100+1057_-100+1231del		-1	-1	-1	-1	-1	-1	0
chr2	25032260	C	T	PASS	0/1	intergenic_region	MODIFIER	CELF2-LOC119870610	CELF2-LOC119870610	intergenic_region	CELF2-LOC119870610		-1	n.25032260C>T		-1	-1	-1	-1	-1	-1	0
chr2	25032546	A	ATCCCTGGGTGGCGCAGCGGTTTGGCGCCTGTCTTTGG	QD2	0/1	intergenic_region	MODIFIER	CELF2-LOC119870610	CELF2-LOC119870610	intergenic_region	CELF2-LOC119870610		-1	n.25032546_25032547insTCCCTGGGTGGCGCAGCGGTTTGGCGCCTGTCTTTGG		-1	-1	-1	-1	-1	-1	0
chr2	26067845	G	A	PASS	0/1	intergenic_region	MODIFIER	LOC119876106-LOC119870627	LOC119876106-LOC119870627	intergenic_region	LOC119876106-LOC119870627		-1	n.26067845G>A		-1	-1	-1	-1	-1	-1	0
chr2	26973678	A	C	PASS	0/1	intergenic_region	MODIFIER	LOC119869991-LOC111094528	LOC119869991-LOC111094528	intergenic_region	LOC119869991-LOC111094528		-1	n.26973678A>C		-1	-1	-1	-1	-1	-1	0
chr2	27059028	A	G	PASS	0/1	intergenic_region	MODIFIER	LOC102153212-GATA3	LOC102153212-GATA3	intergenic_region	LOC102153212-GATA3		-1	n.27059028A>G		-1	-1	-1	-1	-1	-1	0
chr2	27061711	C	T	PASS	0/1	intergenic_region	MODIFIER	LOC102153212-GATA3	LOC102153212-GATA3	intergenic_region	LOC102153212-GATA3		-1	n.27061711C>T		-1	-1	-1	-1	-1	-1	0
chr2	27508308	C	T	PASS	0/1	synonymous_variant	LOW	ITIH5	ITIH5	transcript	XM_038530171.1	protein_coding	5	c.636C>T	p.Gly212Gly	730	3671	636	2811	212	936	0
chr2	27819187	A	T	PASS	0/1	intron_variant	MODIFIER	SFMBT2	SFMBT2	transcript	XM_038530172.1	protein_coding	7	c.871-7431A>T		-1	-1	-1	-1	-1	-1	0
chr2	27819187	A	T	PASS	0/1	intron_variant	MODIFIER	SFMBT2	SFMBT2	transcript	XM_038530176.1	protein_coding	7	c.871-7431A>T		-1	-1	-1	-1	-1	-1	0
chr2	27819187	A	T	PASS	0/1	intron_variant	MODIFIER	SFMBT2	SFMBT2	transcript	XM_038530175.1	protein_coding	7	c.871-7431A>T		-1	-1	-1	-1	-1	-1	0
chr2	27819187	A	T	PASS	0/1	intron_variant	MODIFIER	SFMBT2	SFMBT2	transcript	XM_038530174.1	protein_coding	7	c.871-7431A>T		-1	-1	-1	-1	-1	-1	0
chr2	27819187	A	T	PASS	0/1	intron_variant	MODIFIER	SFMBT2	SFMBT2	transcript	XM_038530177.1	protein_coding	3	c.115-7431A>T		-1	-1	-1	-1	-1	-1	0
chr2	28307593	G	A	PASS	0/1	intergenic_region	MODIFIER	LOC111091644-LOC111091655	LOC111091644-LOC111091655	intergenic_region	LOC111091644-LOC111091655		-1	n.28307593G>A		-1	-1	-1	-1	-1	-1	0
chr2	28390415	TAA	T	PASS	0/1	intron_variant	MODIFIER	PRKCQ	PRKCQ	transcript	XM_038530178.1	protein_coding	1	c.-13+24979_-13+24980delAA		-1	-1	-1	-1	-1	-1	0
chr2	28390415	TAA	T	PASS	0/1	intron_variant	MODIFIER	LOC102154496	LOC102154496	transcript	XR_005355364.1	pseudogene	3	n.197-11548_197-11547delTT		-1	-1	-1	-1	-1	-1	0
chr2	28390415	TAA	T	PASS	0/1	intron_variant	MODIFIER	LOC102154496	LOC102154496	transcript	XR_005355366.1	pseudogene	2	n.94-11548_94-11547delTT		-1	-1	-1	-1	-1	-1	0
chr2	28390415	TAA	T	PASS	0/1	intron_variant	MODIFIER	LOC102154496	LOC102154496	transcript	XR_005355365.1	pseudogene	2	n.94-11548_94-11547delTT		-1	-1	-1	-1	-1	-1	0
chr2	28390415	TAA	T	PASS	0/1	intron_variant	MODIFIER	LOC102154496	LOC102154496	transcript	XR_005355363.1	pseudogene	2	n.142-11548_142-11547delTT		-1	-1	-1	-1	-1	-1	0
chr2	28390415	TAA	T	PASS	0/1	intron_variant	MODIFIER	PRKCQ	PRKCQ	transcript	XM_038530179.1	protein_coding	1	c.-13+5840_-13+5841delAA		-1	-1	-1	-1	-1	-1	0
chr2	29292591	G	A	PASS	0/1	intergenic_region	MODIFIER	TASOR2-ASB13	TASOR2-ASB13	intergenic_region	TASOR2-ASB13		-1	n.29292591G>A		-1	-1	-1	-1	-1	-1	0
chr2	29594196	A	G	PASS	0/1	intergenic_region	MODIFIER	UCN3-LOC119870172_2	UCN3-LOC119870172_2	intergenic_region	UCN3-LOC119870172_2		-1	n.29594196A>G		-1	-1	-1	-1	-1	-1	0
chr2	29876506	T	TTGGATC	PASS	1/1	intron_variant	MODIFIER	LOC102156389	LOC102156389	transcript	XR_005355386.1	pseudogene	1	n.272-11373_272-11372insTGGATC		-1	-1	-1	-1	-1	-1	0
chr2	29964846	A	G	PASS	0/1	intragenic_variant	MODIFIER	LOC111094191	LOC111094191	gene_variant	LOC111094191		-1	n.29964846A>G		-1	-1	-1	-1	-1	-1	0
chr2	30465558	G	A	PASS	0/1	intergenic_region	MODIFIER	LOC119869995-LOC111091703	LOC119869995-LOC111091703	intergenic_region	LOC119869995-LOC111091703		-1	n.30465558G>A		-1	-1	-1	-1	-1	-1	0
chr2	30626277	G	A	PASS	0/1	downstream_gene_variant	MODIFIER	LOC106560145	LOC106560145	transcript	XR_005354965.1	pseudogene	-1	n.*3859C>T		-1	-1	-1	-1	-1	-1	3859
chr2	30626277	G	A	PASS	0/1	downstream_gene_variant	MODIFIER	LOC106560145	LOC106560145	transcript	XR_005354966.1	pseudogene	-1	n.*3859C>T		-1	-1	-1	-1	-1	-1	3859
chr2	30626277	G	A	PASS	0/1	intergenic_region	MODIFIER	LOC102156436-LOC106560145	LOC102156436-LOC106560145	intergenic_region	LOC102156436-LOC106560145		-1	n.30626277G>A		-1	-1	-1	-1	-1	-1	0
chr2	30642515	A	T	PASS	0/1	intergenic_region	MODIFIER	LOC106560145-KLF6	LOC106560145-KLF6	intergenic_region	LOC106560145-KLF6		-1	n.30642515A>T		-1	-1	-1	-1	-1	-1	0
chr2	30672448	C	T	PASS	0/1	intergenic_region	MODIFIER	LOC106560145-KLF6	LOC106560145-KLF6	intergenic_region	LOC106560145-KLF6		-1	n.30672448C>T		-1	-1	-1	-1	-1	-1	0
chr2	30755093	T	C	PASS	0/1	intron_variant	MODIFIER	LOC106557569	LOC106557569	transcript	XM_038530211.1	protein_coding	1	c.174+33229T>C		-1	-1	-1	-1	-1	-1	0
chr2	30755093	T	C	PASS	0/1	intron_variant	MODIFIER	LOC106557569	LOC106557569	transcript	XR_005355395.1	pseudogene	1	n.693+33229T>C		-1	-1	-1	-1	-1	-1	0
chr2	30755093	T	C	PASS	0/1	intron_variant	MODIFIER	LOC106557569	LOC106557569	transcript	XM_038530212.1	protein_coding	1	c.179+33229T>C		-1	-1	-1	-1	-1	-1	0
chr2	30755093	T	C	PASS	0/1	intron_variant	MODIFIER	LOC106557569	LOC106557569	transcript	XR_005355397.1	pseudogene	1	n.693+33229T>C		-1	-1	-1	-1	-1	-1	0
chr2	30976807	A	G	PASS	0/1	intergenic_region	MODIFIER	LOC102156681-LOC119869997	LOC102156681-LOC119869997	intergenic_region	LOC102156681-LOC119869997		-1	n.30976807A>G		-1	-1	-1	-1	-1	-1	0
chr2	31161757	C	T	PASS	0/1	intergenic_region	MODIFIER	LOC106560146-PITRM1	LOC106560146-PITRM1	intergenic_region	LOC106560146-PITRM1		-1	n.31161757C>T		-1	-1	-1	-1	-1	-1	0
chr2	31169303	C	A	PASS	0/1	intergenic_region	MODIFIER	LOC106560146-PITRM1	LOC106560146-PITRM1	intergenic_region	LOC106560146-PITRM1		-1	n.31169303C>A		-1	-1	-1	-1	-1	-1	0
chr2	31209453	C	T	PASS	0/1	intergenic_region	MODIFIER	LOC106560146-PITRM1	LOC106560146-PITRM1	intergenic_region	LOC106560146-PITRM1		-1	n.31209453C>T		-1	-1	-1	-1	-1	-1	0
chr2	31542424	C	T	PASS	0/1	intergenic_region	MODIFIER	LOC111094564-LOC100687336	LOC111094564-LOC100687336	intergenic_region	LOC111094564-LOC100687336		-1	n.31542424C>T		-1	-1	-1	-1	-1	-1	0
chr2	31631589	G	A	PASS	0/1	intergenic_region	MODIFIER	LOC111094564-LOC100687336	LOC111094564-LOC100687336	intergenic_region	LOC111094564-LOC100687336		-1	n.31631589G>A		-1	-1	-1	-1	-1	-1	0
chr2	31687288	G	A	PASS	0/1	intergenic_region	MODIFIER	LOC111094564-LOC100687336	LOC111094564-LOC100687336	intergenic_region	LOC111094564-LOC100687336		-1	n.31687288G>A		-1	-1	-1	-1	-1	-1	0
chr2	32029292	T	C	PASS	0/1	intergenic_region	MODIFIER	LOC111094570-LOC106560148	LOC111094570-LOC106560148	intergenic_region	LOC111094570-LOC106560148		-1	n.32029292T>C		-1	-1	-1	-1	-1	-1	0
chr2	32144406	G	A	PASS	0/1	intergenic_region	MODIFIER	LOC106560148-TRNAS-AGA0	LOC106560148-TRNAS-AGA0	intergenic_region	LOC106560148-TRNAS-AGA0		-1	n.32144406G>A		-1	-1	-1	-1	-1	-1	0
chr2	32512186	G	T	PASS	0/1	intergenic_region	MODIFIER	LOC111094589-ADARB2	LOC111094589-ADARB2	intergenic_region	LOC111094589-ADARB2		-1	n.32512186G>T		-1	-1	-1	-1	-1	-1	0
chr2	32794198	G	C	PASS	0/1	intron_variant	MODIFIER	ADARB2	ADARB2	transcript	XM_038530219.1	protein_coding	1	c.101-19180G>C		-1	-1	-1	-1	-1	-1	0
chr2	32796441	C	T	PASS	0/1	intron_variant	MODIFIER	ADARB2	ADARB2	transcript	XM_038530219.1	protein_coding	1	c.101-16937C>T		-1	-1	-1	-1	-1	-1	0
chr2	32805172	C	G	PASS	0/1	intron_variant	MODIFIER	ADARB2	ADARB2	transcript	XM_038530219.1	protein_coding	1	c.101-8206C>G		-1	-1	-1	-1	-1	-1	0
chr2	32814879	G	A	PASS	0/1	intron_variant	MODIFIER	ADARB2	ADARB2	transcript	XM_038530219.1	protein_coding	2	c.187+1415G>A		-1	-1	-1	-1	-1	-1	0
chr2	32866585	C	T	PASS	0/1	intron_variant	MODIFIER	ADARB2	ADARB2	transcript	XM_038530219.1	protein_coding	4	c.1177+484C>T		-1	-1	-1	-1	-1	-1	0
chr2	32869319	C	A	PASS	0/1	intron_variant	MODIFIER	ADARB2	ADARB2	transcript	XM_038530219.1	protein_coding	4	c.1177+3218C>A		-1	-1	-1	-1	-1	-1	0
chr2	32871053	C	A	PASS	0/1	intron_variant	MODIFIER	ADARB2	ADARB2	transcript	XM_038530219.1	protein_coding	4	c.1177+4952C>A		-1	-1	-1	-1	-1	-1	0
chr2	32871910	G	A	PASS	0/1	intron_variant	MODIFIER	ADARB2	ADARB2	transcript	XM_038530219.1	protein_coding	4	c.1177+5809G>A		-1	-1	-1	-1	-1	-1	0
chr2	32880030	C	T	PASS	0/1	intron_variant	MODIFIER	ADARB2	ADARB2	transcript	XM_038530219.1	protein_coding	6	c.1498+92C>T		-1	-1	-1	-1	-1	-1	0
chr2	32904800	C	T	PASS	0/1	downstream_gene_variant	MODIFIER	ADARB2	ADARB2	transcript	XM_038530219.1	protein_coding	-1	c.*3920C>T		-1	-1	-1	-1	-1	-1	2939
chr2	32904800	C	T	PASS	0/1	intergenic_region	MODIFIER	ADARB2-WDR37	ADARB2-WDR37	intergenic_region	ADARB2-WDR37		-1	n.32904800C>T		-1	-1	-1	-1	-1	-1	0
chr2	32906086	C	T	PASS	0/1	downstream_gene_variant	MODIFIER	ADARB2	ADARB2	transcript	XM_038530219.1	protein_coding	-1	c.*5206C>T		-1	-1	-1	-1	-1	-1	4225
chr2	32906086	C	T	PASS	0/1	intergenic_region	MODIFIER	ADARB2-WDR37	ADARB2-WDR37	intergenic_region	ADARB2-WDR37		-1	n.32906086C>T		-1	-1	-1	-1	-1	-1	0
chr2	32906914	G	A	PASS	0/1	intergenic_region	MODIFIER	ADARB2-WDR37	ADARB2-WDR37	intergenic_region	ADARB2-WDR37		-1	n.32906914G>A		-1	-1	-1	-1	-1	-1	0
chr2	32907065	G	A	PASS	0/1	intergenic_region	MODIFIER	ADARB2-WDR37	ADARB2-WDR37	intergenic_region	ADARB2-WDR37		-1	n.32907065G>A		-1	-1	-1	-1	-1	-1	0
chr2	32909168	C	T	PASS	0/1	intergenic_region	MODIFIER	ADARB2-WDR37	ADARB2-WDR37	intergenic_region	ADARB2-WDR37		-1	n.32909168C>T		-1	-1	-1	-1	-1	-1	0
chr2	32909455	G	A	PASS	0/1	intergenic_region	MODIFIER	ADARB2-WDR37	ADARB2-WDR37	intergenic_region	ADARB2-WDR37		-1	n.32909455G>A		-1	-1	-1	-1	-1	-1	0
chr2	32919613	C	T	PASS	0/1	downstream_gene_variant	MODIFIER	WDR37	WDR37	transcript	XM_038530223.1	protein_coding	-1	c.*1881G>A		-1	-1	-1	-1	-1	-1	1806
chr2	32919613	C	T	PASS	0/1	intergenic_region	MODIFIER	ADARB2-WDR37	ADARB2-WDR37	intergenic_region	ADARB2-WDR37		-1	n.32919613C>T		-1	-1	-1	-1	-1	-1	0
chr2	32920824	TCC	T	PASS	0/1	downstream_gene_variant	MODIFIER	WDR37	WDR37	transcript	XM_038530223.1	protein_coding	-1	c.*668_*669delGG		-1	-1	-1	-1	-1	-1	594
chr2	32920824	TCC	T	PASS	0/1	downstream_gene_variant	MODIFIER	WDR37	WDR37	transcript	XM_038530221.1	protein_coding	-1	c.*7493_*7494delGG		-1	-1	-1	-1	-1	-1	4842
chr2	32920824	TCC	T	PASS	0/1	downstream_gene_variant	MODIFIER	WDR37	WDR37	transcript	XM_038530222.1	protein_coding	-1	c.*7493_*7494delGG		-1	-1	-1	-1	-1	-1	4842
chr2	32920824	TCC	T	PASS	0/1	intergenic_region	MODIFIER	ADARB2-WDR37	ADARB2-WDR37	intergenic_region	ADARB2-WDR37		-1	n.32920825_32920826delCC		-1	-1	-1	-1	-1	-1	0
chr2	32920987	G	A	PASS	0/1	downstream_gene_variant	MODIFIER	WDR37	WDR37	transcript	XM_038530223.1	protein_coding	-1	c.*507C>T		-1	-1	-1	-1	-1	-1	432
chr2	32920987	G	A	PASS	0/1	downstream_gene_variant	MODIFIER	WDR37	WDR37	transcript	XM_038530221.1	protein_coding	-1	c.*7332C>T		-1	-1	-1	-1	-1	-1	4680
chr2	32920987	G	A	PASS	0/1	downstream_gene_variant	MODIFIER	WDR37	WDR37	transcript	XM_038530222.1	protein_coding	-1	c.*7332C>T		-1	-1	-1	-1	-1	-1	4680
chr2	32920987	G	A	PASS	0/1	intergenic_region	MODIFIER	ADARB2-WDR37	ADARB2-WDR37	intergenic_region	ADARB2-WDR37		-1	n.32920987G>A		-1	-1	-1	-1	-1	-1	0
chr2	32921481	G	A	PASS	0/1	3_prime_UTR_variant	MODIFIER	WDR37	WDR37	transcript	XM_038530223.1	protein_coding	14	c.*13C>T		-1	-1	-1	-1	-1	-1	13
chr2	32921481	G	A	PASS	0/1	downstream_gene_variant	MODIFIER	WDR37	WDR37	transcript	XM_038530221.1	protein_coding	-1	c.*6838C>T		-1	-1	-1	-1	-1	-1	4186
chr2	32921481	G	A	PASS	0/1	downstream_gene_variant	MODIFIER	WDR37	WDR37	transcript	XM_038530222.1	protein_coding	-1	c.*6838C>T		-1	-1	-1	-1	-1	-1	4186
chr2	32921708	G	A	PASS	1/1	downstream_gene_variant	MODIFIER	WDR37	WDR37	transcript	XM_038530221.1	protein_coding	-1	c.*6611C>T		-1	-1	-1	-1	-1	-1	3959
chr2	32921708	G	A	PASS	1/1	downstream_gene_variant	MODIFIER	WDR37	WDR37	transcript	XM_038530222.1	protein_coding	-1	c.*6611C>T		-1	-1	-1	-1	-1	-1	3959
chr2	32921708	G	A	PASS	1/1	intron_variant	MODIFIER	WDR37	WDR37	transcript	XM_038530223.1	protein_coding	13	c.1360-143C>T		-1	-1	-1	-1	-1	-1	0
chr2	32921803	C	T	PASS	0/1	downstream_gene_variant	MODIFIER	WDR37	WDR37	transcript	XM_038530221.1	protein_coding	-1	c.*6516G>A		-1	-1	-1	-1	-1	-1	3864
chr2	32921803	C	T	PASS	0/1	downstream_gene_variant	MODIFIER	WDR37	WDR37	transcript	XM_038530222.1	protein_coding	-1	c.*6516G>A		-1	-1	-1	-1	-1	-1	3864
chr2	32921803	C	T	PASS	0/1	intron_variant	MODIFIER	WDR37	WDR37	transcript	XM_038530223.1	protein_coding	13	c.1360-238G>A		-1	-1	-1	-1	-1	-1	0
chr2	32934633	A	C	PASS	0/1	intron_variant	MODIFIER	WDR37	WDR37	transcript	XM_038530220.1	protein_coding	11	c.1110-1297T>G		-1	-1	-1	-1	-1	-1	0
chr2	32934633	A	C	PASS	0/1	intron_variant	MODIFIER	WDR37	WDR37	transcript	XM_038530223.1	protein_coding	11	c.1110-1297T>G		-1	-1	-1	-1	-1	-1	0
chr2	32934633	A	C	PASS	0/1	intron_variant	MODIFIER	WDR37	WDR37	transcript	XM_038530221.1	protein_coding	10	c.1110-1297T>G		-1	-1	-1	-1	-1	-1	0
chr2	32934633	A	C	PASS	0/1	intron_variant	MODIFIER	WDR37	WDR37	transcript	XM_038530222.1	protein_coding	11	c.1107-1297T>G		-1	-1	-1	-1	-1	-1	0
chr2	32943410	G	A	PASS	0/1	intron_variant	MODIFIER	WDR37	WDR37	transcript	XM_038530220.1	protein_coding	11	c.1109+314C>T		-1	-1	-1	-1	-1	-1	0
chr2	32943410	G	A	PASS	0/1	intron_variant	MODIFIER	WDR37	WDR37	transcript	XM_038530223.1	protein_coding	11	c.1109+314C>T		-1	-1	-1	-1	-1	-1	0
chr2	32943410	G	A	PASS	0/1	intron_variant	MODIFIER	WDR37	WDR37	transcript	XM_038530221.1	protein_coding	10	c.1109+314C>T		-1	-1	-1	-1	-1	-1	0
chr2	32943410	G	A	PASS	0/1	intron_variant	MODIFIER	WDR37	WDR37	transcript	XM_038530222.1	protein_coding	11	c.1106+314C>T		-1	-1	-1	-1	-1	-1	0
chr2	32946935	C	T	PASS	0/1	intron_variant	MODIFIER	WDR37	WDR37	transcript	XM_038530220.1	protein_coding	9	c.727-1550G>A		-1	-1	-1	-1	-1	-1	0
chr2	32946935	C	T	PASS	0/1	intron_variant	MODIFIER	WDR37	WDR37	transcript	XM_038530223.1	protein_coding	9	c.727-1550G>A		-1	-1	-1	-1	-1	-1	0
chr2	32946935	C	T	PASS	0/1	intron_variant	MODIFIER	WDR37	WDR37	transcript	XM_038530221.1	protein_coding	8	c.727-1550G>A		-1	-1	-1	-1	-1	-1	0
chr2	32946935	C	T	PASS	0/1	intron_variant	MODIFIER	WDR37	WDR37	transcript	XM_038530222.1	protein_coding	9	c.727-1553G>A		-1	-1	-1	-1	-1	-1	0
chr2	32956808	G	GTTT	PASS	0/1	intron_variant	MODIFIER	WDR37	WDR37	transcript	XM_038530220.1	protein_coding	6	c.533-135_533-134insAAA		-1	-1	-1	-1	-1	-1	0
chr2	32956808	G	GTTT	PASS	0/1	intron_variant	MODIFIER	WDR37	WDR37	transcript	XM_038530223.1	protein_coding	6	c.533-135_533-134insAAA		-1	-1	-1	-1	-1	-1	0
chr2	32956808	G	GTTT	PASS	0/1	intron_variant	MODIFIER	WDR37	WDR37	transcript	XM_038530221.1	protein_coding	5	c.533-135_533-134insAAA		-1	-1	-1	-1	-1	-1	0
chr2	32956808	G	GTTT	PASS	0/1	intron_variant	MODIFIER	WDR37	WDR37	transcript	XM_038530222.1	protein_coding	6	c.533-135_533-134insAAA		-1	-1	-1	-1	-1	-1	0
chr2	32956811	GACA	G	PASS	0/1	intron_variant	MODIFIER	WDR37	WDR37	transcript	XM_038530220.1	protein_coding	6	c.533-140_533-138delTGT		-1	-1	-1	-1	-1	-1	0
chr2	32956811	GACA	G	PASS	0/1	intron_variant	MODIFIER	WDR37	WDR37	transcript	XM_038530223.1	protein_coding	6	c.533-140_533-138delTGT		-1	-1	-1	-1	-1	-1	0
chr2	32956811	GACA	G	PASS	0/1	intron_variant	MODIFIER	WDR37	WDR37	transcript	XM_038530221.1	protein_coding	5	c.533-140_533-138delTGT		-1	-1	-1	-1	-1	-1	0
chr2	32956811	GACA	G	PASS	0/1	intron_variant	MODIFIER	WDR37	WDR37	transcript	XM_038530222.1	protein_coding	6	c.533-140_533-138delTGT		-1	-1	-1	-1	-1	-1	0
chr2	32956817	AGTTGGTGACCTGTC	A	PASS	0/1	intron_variant	MODIFIER	WDR37	WDR37	transcript	XM_038530220.1	protein_coding	6	c.533-157_533-144delGACAGGTCACCAAC		-1	-1	-1	-1	-1	-1	0
chr2	32956817	AGTTGGTGACCTGTC	A	PASS	0/1	intron_variant	MODIFIER	WDR37	WDR37	transcript	XM_038530223.1	protein_coding	6	c.533-157_533-144delGACAGGTCACCAAC		-1	-1	-1	-1	-1	-1	0
chr2	32956817	AGTTGGTGACCTGTC	A	PASS	0/1	intron_variant	MODIFIER	WDR37	WDR37	transcript	XM_038530221.1	protein_coding	5	c.533-157_533-144delGACAGGTCACCAAC		-1	-1	-1	-1	-1	-1	0
chr2	32956817	AGTTGGTGACCTGTC	A	PASS	0/1	intron_variant	MODIFIER	WDR37	WDR37	transcript	XM_038530222.1	protein_coding	6	c.533-157_533-144delGACAGGTCACCAAC		-1	-1	-1	-1	-1	-1	0
chr2	32956833	AC	A	PASS	0/1	intron_variant	MODIFIER	WDR37	WDR37	transcript	XM_038530220.1	protein_coding	6	c.533-160delG		-1	-1	-1	-1	-1	-1	0
chr2	32956833	AC	A	PASS	0/1	intron_variant	MODIFIER	WDR37	WDR37	transcript	XM_038530223.1	protein_coding	6	c.533-160delG		-1	-1	-1	-1	-1	-1	0
chr2	32956833	AC	A	PASS	0/1	intron_variant	MODIFIER	WDR37	WDR37	transcript	XM_038530221.1	protein_coding	5	c.533-160delG		-1	-1	-1	-1	-1	-1	0
chr2	32956833	AC	A	PASS	0/1	intron_variant	MODIFIER	WDR37	WDR37	transcript	XM_038530222.1	protein_coding	6	c.533-160delG		-1	-1	-1	-1	-1	-1	0
chr2	32960153	G	A	PASS	0/1	intron_variant	MODIFIER	WDR37	WDR37	transcript	XM_038530220.1	protein_coding	5	c.396+1772C>T		-1	-1	-1	-1	-1	-1	0
chr2	32960153	G	A	PASS	0/1	intron_variant	MODIFIER	WDR37	WDR37	transcript	XM_038530223.1	protein_coding	5	c.396+1772C>T		-1	-1	-1	-1	-1	-1	0
chr2	32960153	G	A	PASS	0/1	intron_variant	MODIFIER	WDR37	WDR37	transcript	XM_038530221.1	protein_coding	4	c.396+1772C>T		-1	-1	-1	-1	-1	-1	0
chr2	32960153	G	A	PASS	0/1	intron_variant	MODIFIER	WDR37	WDR37	transcript	XM_038530222.1	protein_coding	5	c.396+1772C>T		-1	-1	-1	-1	-1	-1	0
chr2	32970520	T	C	PASS	0/1	upstream_gene_variant	MODIFIER	WDR37	WDR37	transcript	XM_038530221.1	protein_coding	-1	c.-2481A>G		-1	-1	-1	-1	-1	-1	2441
chr2	32970520	T	C	PASS	0/1	intron_variant	MODIFIER	WDR37	WDR37	transcript	XM_038530220.1	protein_coding	1	c.-40-2441A>G		-1	-1	-1	-1	-1	-1	0
chr2	32970520	T	C	PASS	0/1	intron_variant	MODIFIER	WDR37	WDR37	transcript	XM_038530223.1	protein_coding	1	c.-40-2441A>G		-1	-1	-1	-1	-1	-1	0
chr2	32970520	T	C	PASS	0/1	intron_variant	MODIFIER	WDR37	WDR37	transcript	XM_038530222.1	protein_coding	1	c.-40-2441A>G		-1	-1	-1	-1	-1	-1	0
chr2	32972353	T	C	PASS	0/1	upstream_gene_variant	MODIFIER	WDR37	WDR37	transcript	XM_038530221.1	protein_coding	-1	c.-4314A>G		-1	-1	-1	-1	-1	-1	4274
[truncated: 19,731 more rows]
