# Supplementary material for: Clinical, imaging, and neuropathological characterization of multiple system degeneration associated with a novel SERAC1 variant in a mixed-breed dog
Source: J Vet Intern Med. 2026 Jul 13;40(4):aalag141. doi: 10.1093/jvimsj/aalag141 (PMC13363255; doi:10.1093/jvimsj/aalag141)
Supplement: Supplementary_material_aalag141 [file supplementary_material_aalag141.zip › Table_S3_variant_classification.xlsx]

## Sheet: TableS4
Table S3. Classification of the XM_038526434.1:c.211dupA variant according to the human ACMG/AMP criteria as published in Richards et al. (2015) Genet Med 17: 405-424.
Criterion	Fulfilled	Comment
PVS1	yes	Null variant in a gene where LOF is a known mechanism of disease; nonsense variant, truncating 89% of the CDS
PM2	yes	Absent from controls (absent from 1664 control dogs in our variant filtering)
Decision tree
very strong	1
moderate	1
results in final classification as Likely Pathogenic (LP)
